# Supplementary material for: A molecular phylogeny of Geotrochus and Trochomorpha species (Gastropoda: Trochomorphidae) in Sabah, Malaysia reveals convergent evolution of shell morphology driven by environmental influences
Source: PeerJ. 2021 Feb 2;9:e10526. doi: 10.7717/peerj.10526 (PMC7863784; doi:10.7717/peerj.10526)
Supplement: File S3 — A concatenated DNA data matrix for 16S, COI, and ITS Sequences for 36 taxa. DNA sequences alignment in FASTA format. Position 1–461: 16S; Position 462–1112: COI; and Position 1113–1918: ITS. [file peerj-09-10526-s003.zip]

Archive with 7 entries (6 files):
- Additional File 3/
- Additional File 3/16S.fas
- Additional File 3/COI.fas
- Additional File 3/Concatenated DNA Data Matrix with MrBayes Block.nex
- Additional File 3/Concatenated DNA Data Matrix.fas
- Additional File 3/ITS1.fas
- Additional File 3/partition_file for Concatenated DNA Data Matrix.nex
