# Supplementary material for: A molecular phylogeny of Geotrochus and Trochomorpha species (Gastropoda: Trochomorphidae) in Sabah, Malaysia reveals convergent evolution of shell morphology driven by environmental influences
Source: PeerJ. 2021 Feb 2;9:e10526. doi: 10.7717/peerj.10526 (PMC7863784; doi:10.7717/peerj.10526)
Supplement: File S3 — A concatenated DNA data matrix for 16S, COI, and ITS Sequences for 36 taxa. DNA sequences alignment in FASTA format. Position 1–461: 16S; Position 462–1112: COI; and Position 1113–1918: ITS. [file peerj-09-10526-s003.zip › Additional File 3/16S.fas]

>6342 G.oedobasis
TCGCC-TGTT-TAACAAAAACATAGCTTTACGGA--CTTTAT---GTAAGGTGATACCTG
CCCGGTGAT-CA-TTT-AACGGCCGCAGTACTTTGACTGTGCTAAGGTAGCATAATAAAT
TGGCTTTTAATTGAAGTCTAGAATGAACGGATAAATGAATAGAACCTTTCTTAATTTAAG
TTTTTAAAATTTACTTAGGAGGTGAAAATTCCTTTAGT-GACTTAAATAAACGAGAAGAC
CCTAGGAGTTTTT-TATTTTGTTGGGGCGACACTGCAGCA---CTTT--AACCTGCGA-A
CAAAAAAGTAATTTTACAAATTATT-TTAATGAAAATTAAGCTACCCTAGGGATAACAGC
ATAATTTATAAT---AAGATTGTGACCTCGATGTTGGACTAGGAAAATTTAATGTTAACT
ATATTAAAG????????????????????????????????
>6404_G.oedobasis
?CGCCTTGTT-TCTCAAAAACATAGCTTTATGGT--TTTTAT---GTAAGGTAATACCTG
CCCGGTGACT--TTTT-AACGGCCGCAGTACTTTGACTGTGCTAAGGTAGCATAATAAAT
TGGCTTTTAATTGAAGTCTAGAATGAACGGATAAATGAATAACGCCTTTCTAAATTTAAT
TATTAAAAATTTACTTAAGAGGTGAAAATTCCTTTAAT-AGTTAAAATAGACGAGAAGAC
CCTAGGAGTTTTAATTTTTTGTTGGGGCGACATTATAGCAG--ATAC--AACCTATAA-A
TAATAAAGTAATTTTACCAATTCTT-TTAATAACAATTAAACTACCCTAGGGATAACAGC
ATAATTT---TTTTAAAGATTGTGACCTCGATGTTGGATTAGGAAAATTTAATATTAACT
ATATTAAGG-TTTTGTTCTGTTCGAACAGTA-TCTCCTACA
>6344 G.labuanensis
???????????????AAAAACATAGCTTTATGTT--ATTTAT---ATAAAGTAATACCTG
CCCAGTGATTTACTTTAAACGGCCGCAGTACTTTGACTGTGCTAAGGTAGCATAATAAAT
TGGCTTTTAATTGGAGTCTAGAATGAACGGATAAATGAATAAAACCTTTCTAAATTTAAA
TTTTATGAAATTACTCAAAAGGTGAAAATTCCTTTAAT-AATTTAAATAGACGAGAAGAC
CCTAGGAGTTTTA--TTTTTGTTGGGGCGACATTGCAGCAAATATGT-AAACCTGTAATA
AAAAATAATTTTTTAAAAAAAACTT-TTAATAAAAAATAAACTACCCTAGGGATAACAGC
ATAATTTAAGATT--AAGATTGTGACCTCGATGTTGGACTAGGAAAGTTTAATATTAACT
ATATTAAAG-TTTTGTTCTGTTCGAACAGTATT-TCCTACA
>6406 G.kitteli
TCGCC-TGTT-TATCAAAAACATAGCTTTATGTTACATATAT---ATAAGGTAATACCTG
CCCAGTGATATA-TTT-AACGGCCGCAGTACTTTGACTGTGCTAAGGTAGCATAATAAAT
TGGCTTTTAATTGGAGTCTAGAATGAATGGATAAATGAATAAAAACTTTTTCAATTTAAT
TTATAAAAAATTACTTAAAAGGTGAAAATTCCTTTTAT-AATTAAAATAGACGAGAAGAC
CCTAGGAGTTTTT-TATTTTGTTGGGGCGACATTACAGCA--ATATT--AACCTGTAATA
GAAAAAAAACAATTTACAGATTTTA-TTAATAAAAATTAAACTACCCTAGGGATAACAGC
ATAATTTAAA-TT--AAGTTTGTGACCTCGATGTTGGATTAGGGAAATTTAATATTAACT
ATATTAAAG-TTTTGTTCTGTTCGAACAATTTTC-CCTACA
>6347_T.rhysa
??????????????????????????????????????????????????GTAATACCTG
CCCAGTGATT-ATTTT-AACGGCCGCAGTACTTTGACTGTGCTAAGGTAGCATAATAAAT
TGGCTTTTAATTGGAGTCTAGAATGAACGGATAAATGAATAAAATCTTTTTCAATTTAAA
TTTTAAGAAGTTACTTAAAAGGTGAAAATTCCTTTAAT-AATTTAAATAGACGAGAAGAC
CCTAGGAGTTTTT-TATTTTGTTGGGGCGACATTACAGCAA-ACTATCAAACCTGTAATA
-ATAAAAAGTAATTCAACAAATTTA-TTTAAAAAATTTAAACTACCCTAGGGATAACAGC
ATAATTTAACTTTTTAAGTTTGTGACCTCGATGTTGGATTAGGAAAATTTAATATTAACT
GTATTAAAG-TTTTGTTCTGTTCGAACAATATTCTCCTACA
>6350_T.rhysa
TCGCC-TGTT-TATCAAAAACATAGCTTTATGGTATATTTAT---ATAAAGTAATACCTG
CCCAGTGATT-ATTTT-AACGGCCGCAGTACTTTGACTGTGCTAAGGTAGCATAATAAAT
TGGCTTTTAATTGGAGTCTAGAATGAACGGATAAATGAATAAAATCTTTTTCAATTTAAA
TTTTAAGAAGTTACTTAAAAGGTGAAAATTCCTTTAAT-AATTTAAATAGACGAGAAGAC
CCTAGGAGTTTTT-TATTTTGTTGGGGCGACATTACAGCAA-ACTATCAAACCTGTAATA
-ATAAAAAGTGATTCAACAAATTTA-TTTAAAAAATTTAAACTACCCTAGGGATAACAGC
ATAATTTAACTTTTTAAGTTTGTGACCTCGATGTTGGATTAGGAAAATTTAATATTAATT
GTATTAAAG-TTTTGTTCTGTTCGAACAATATTCTCCTACA
>6411_T.rhysa
TCGCC-TGTT-TATCAAAAACATAGCTTTATGGTATATTTAT---ATAAAGTAATACCTG
CCCAGTGATT-ATTTT-AACGGCCGCAGTACTTTGACTGTGCTAAGGTAGCATAATAAAT
TGGCTTTTAATTGGAGTCTAGAATGAACGGATAAATGAATAAAATCTTTTTCAATTTAAA
TTTTAAGAAGTTACTTAAAAGGTGAAAATTCCTTTAAT-AATTTAAATAGACGAGAAGAC
CCTAGGAGTTTTT-TATTTTGTTGGGGCGACATTACAGCAA-ACTATCAAACCTGTAATA
-ATAAAAAGTAATTCAACAAATTTT-TTTAAAAAATTTAAACTACCCTAGGGATAACAGC
ATAATTTAACTTTTTAAGTTTGTGACCTCGATGTTGGATTAGGAAAATTTAATATTAACT
GTATTAAAG-TTTTGTTCTGTTCGAACAATATTCTCCTACA
>6353 T.rhysa
TCGCCCTGTTTTATCAAAAACATAGCTTTATGGTATATTTAT---ATAAAGTAATACCTG
CCCAGTGATT-ATTTT-AACGGCCGCAGTACTTTGACTGTGCTAAGGTAGCATAATAAAT
TGGCTTTTAATTGGAGTCTAGAATGAACGGATAAATGAATAAAATCTTTTTCAATTTAAA
TTTTAAGAAGTTACTTAAAAGGTGAAAATTCCTTTAAT-AATTTAAATAGACGAGAAGAC
CCTAGGAGTTTTT-TATTTTGTTGGGGCGACATTACAGCAA-ACTATCAAACCTGTAATA
-ATAAAAAGTAATTCAACAAATTTA-TTTAAAAAATTTAAACTACCCTAGGGATAACAGC
ATAATTTAACTTTTTAAGTTTGTGACCTCGATGTTGGATTAGGAAAATTTAATATTAACT
GTATTAAAG-TTTTGTTCTGTTCGAACAACATTCTCCTACA
>6407_T.rhysa
TCGCC-TGTT-TATCAAAAACATAGCTTTATGGTATATTTAT---ATAAAGTAATACCTG
CCCAGTGATT-ATTTT-AACGGCCGCAGTACTTTGACTGTGCTAAGGTAGCATAATAAAT
TGGCTTTTAATTGGAGTCTAGAATGAACGGATAAATGAATAAAATCTTTTTCAATTTAAA
TTTTAAGAAGTTACTTAAAAGGTGAAAATTCCTTTAAT-AATTTAAATAGACGAGAAGAC
CCTAGGAGTTTTT-TATTTTGTTGGGGCGACATTACAGCAA-ACTATCAAACCTGTAATA
-ATAAAAAGTAATTCAACAAATTTT-TTTAAAAAATTTAAACTACCCTAGGGATAACAGC
ATAATTTAACTTTTTAAGTTTGTGACCTCGATGTTGGATTAGGAAAATTTAATATTAACT
GTATTAAAG-TTTTGTTCTGTTCGAACAATATTCTCCTACA
>6356_T.haptoderma
TCGCC-TGTT-TATCAAAAACATAGCTTTATGAATTAAATAT-----AAAGTAAAACCTG
CCCAGTGATTTA-TTT-AACGGCCGCAGTACTTTGACTGTGCTAAGGTAGCATAATAAAT
TGGCTTTTAATTGAAGTCTGGAATGAAAGGATAAATGAATATTTACTTTTTTACTTTAAT
TTAAGTGAACTTACTTAAAAGGTGAAAATTCCTTTAATTAATTTTAATAGACGAGAAGAC
CCTAGGAGTTTGA-TTTTTTGTTGGGGCGGCATTATAGTAG---TA--AAACCTATAATA
TGTAATATTTAATATAACAAAAATTATTTTATAAAATAAAACTACCCTAGGGATAACAGC
ATAATTTTA--TTTAAAGTTTGTGACCTCGATGTTGGACTAGGAAAATTTAATATTAGCT
ATATTAAAAATTTTGTTCTGTTCGAACATTTTACTCCTACA
>6349_T.haptoderma
TCGCC-TGTT-TATCAAAAACATAGCTTTATGAATTAAATAT-----AAAGTAAAACCTG
CCCAGTGATATA-TTT-AACGGCCGCAGTACTTTGACTGTGCTAAGGTAGCATAATAAAT
TGGCTTTTAATTGAAGTCTGGAATGAAAGGATAAATGAATATTTACTTTTTTACTTTAAT
TTAAGTGAACTTACTTAAAAGGTGAAAATTCCTTTAATTAATTTTAATAGACGAGAAGAC
CCTAGGAGTTTGA-TTTTTTGTTGGGGCGGCATTATAGTA--A-TA--AAACCTATAATA
TATAATATTTAATATAACAAAAATTATTTTATAAAATAAAACTACCCTAGGGATAACAGC
ATAATTTTA--TTTAAAGTTTGTGACCTCGATGTTGGACTAGGAAAATTTAATATTAGCT
ATATTAAAAATTTTGTTCTGTTCGAACATTTTACTCCTACA
>6312_T.haptoderma
TCGCC-TGTT-TATCAAAAACATAGCTTTATGAATTAAATAT-----AAAGTAAAACCTG
CCCAGTGATATA-TTT-AACGGCCGCAGTACTTTGACTGTGCTAAGGTAGCATAATAAAT
TGGCTTTTAATTGAAGTCTGGAATGAAAGGATAAATGAATATTTACTTTTTTACTTTAAT
TTAAGTGAACTTACTTAAAAGGTGAAAATTCCTTTAATTAATTTTAATAGACGAGAAGAC
CCTAGGAGTTTGA-TTTTTTGTTGGGGCGGCATTATAGTAG---TA--AAACCTATAATA
TATAATATTTAATAAAACAAAAATTATTTTATAAAATAAAACTACCCTAGGGATAACAGC
ATAATTTTA--TTTAAAGTTTGTGACCTCGATGTTGGACTAGGAAAATTTAATATTAGCT
ATATTAAAAATTTTGTTCTGTTCGAACATTTTACTCCTACG
>6412_T.haptoderma
TCGCC-TGTT-TATCAAAAACATAGCTTTATGAATTAAATAT-----AAAGTAAAACCTG
CCCAGTGATATA-TTT-AACGGCCGCAGTACTTTGACTGTGCTAAGGTAGCATAATAAAT
TGGCTTTTAATTGAAGTCTGGAATGAAAGGATAAATGAATATTTACTTTTTTACTTTAAT
TTAAGTGAACTTACTTAAAAGGTGAAAATTCCTTTAATTAATTTTAATAGACGAGAAGAC
CCTAGGAGTTTGA-TTTTTTGTTGGGGCGGCATTATAGTA--A-TA--AAACCTATAATA
TATAATATTTAATATAACAAAAATTATTTTATAAAATAAAACTACCCTAGGGATAACAGC
ATAATTTTA--TTTAAAGTTTGTGACCTCGATGTTGGACTAGGAAAATTTAATATTAGCT
ATATTAAAAATTTTGTTCTGTTCGAACATTTTACTCCTACA
>13061_G.paraguensis
???????????????AAAAACATAGCTTTATGTATTTAATAT-----AAGGTGATACCTG
CCCGGTGAG---TTTTAAACGGCCGCAGTACTTTGACTGTGCTAAGGTAGCATAATAAAT
TGGCTTTTAATTGGGGTCTGGAATGAATGGATAAATGAATATAATCTTTCTAAGCTTAAT
TTTAAGTAACTTACTTAAAAGGTGAAAATTCCTTTAAT-AACTTTAATAGACGAGAAGAC
CCTAGGAGTTTCTTTTTTT-GTTGGGGCGACATTATAGCA--ACTA-TAAACCTATAATA
CACATGTGCATACACACCAAAAGGTTTTAACTATGATTAAACTACCCTAGGGATAACAGC
ATAATTTAA--TTT-AAGATTGTGACCTCGATGTTGGACTAGGAATATTTAATATTAACT
ATATTAAA-ATTTTGTTCTGTTCGAACATTT--CTCCTACA
>13176_G.paraguensis
???????????????AAAAACATAGCTTTATGTATTTAATAT-----AAGGTGATACCTG
CCCGGTGAG---TTTTAAACGGCCGCAGTACTTTGACTGTGCTAAGGTAGCATAATAAAT
TGGCTTTTAATTGGGGTCTGGAATGAATGGATAAATGAATATAATCTTTCTAAGCTTAAT
TTTAAGTAACTTACTTAAAAGGTGAAAATTCCTTTAAT-AACTTTAATAGACGAGAAGAC
CCTAGGAGTTTCTTTTTTT-GTTGGGGCGACATTATAGCA--ACTA-TAAACCTATAATA
TACATGTGCACACACACCAAAAGGTTTTAACTGTGATTAAACTACCCTAGGGATAACAGC
ATAATTTAA--TTT-AAGATTGTGACCTCGATGTTGGACTAGGAATATTTAATATTAACT
ATATTAAA-ATTTTGTTCTGTTCGAACATTT--CTCCTACA
>13177_G.paraguensis
??????????????CAAAAACATAGCTTTATGTATTTAATAT-----AAGGTGATACCTG
CCCGGTGAG---TTTTAAACGGCCGCAGTACTTTGACTGTGCTAAGGTAGCATAATAAAT
TGGCTTTTAATTGGGGTCTGGAATGAATGGATAAATGAATATAATCTTTCTAAGCTTAAT
TTTAAGTAACTTACTTAAAAGGTGAAAATTCCTTTAAT-AACTTTAATAGACGAGAAGAC
CCTAGGAGTTTCTTTTTTT-GTTGGGGCGACATTATAGCA--ACTA-TAAACCTATAATA
TACATGTGCACACACACCAAAAGGTTTTAACTATGATTAAACTACCCTAGGGATAACAGC
ATAATTTAA--TTT-AAGATTGTGACCTCGATGTTGGACTAGGAATATTTAATATTAACT
ATATTAAA-ATTTTGTTCTGTTCGAACATTT--CTCCTACA
>13223_G.paraguensis
???????????????AAAAACATAGCTTTATGTATTTAATAT-----AAGGTGATACCTG
CCCGGTGAG---TTTTAAACGGCCGCAGTACTTTGACTGTGCTAAGGTAGCATAATAAAT
TGGCTTTTAATTGGGGTCTGGAATGAATGGATAAATGAATATAATCTTTCTAAGCTTAAT
TTTAAGTAACTTACTTAAAAGGTGAAAATTCCTTTAAT-AACTTTAATAGACGAGAAGAC
CCTAGGAGTTTCTTTTTTTTGTTGGGGCGACATTATAGCA--ACTA-TAAACCTATAATA
TACATGTGCACACACACCAAAAGGTTTTAACTATGATTAAACTACCCTAGGGATAACAGC
ATAATTTAA--TTT-AAGATTGTGACCTCGATGTTGGACTAGGAATATTTAATATTAACT
ATATTAAA-ATTTTGTTCTGTTCGAACATTT--CTCCTACA
>13225_G.paraguensis
???????????????AAAAACATAGCTTTATGTATTTAATAT-----AAGGTGATACCTG
CCCGGTGAG---TTTTAAACGGCCGCAGTACTTTGACTGTGCTAAGGTAGCATAATAAAT
TGGCTTTTAATTGGGGTCTGGAATGAATGGATAAATGAATATAATCTTTCTAAGCTTAAT
TTTAAGTAACTTACTTAAAAGGTGAAAATTCCTTTAAT-AACTTTAATAGACGAGAAGAC
CCTAGGAGTTTCTTTTTTT-GTTGGGGCGACATTATAGCA--ACTA-TAAACCTATAATA
TACATGTGCACACACACCAAAAGGTTTTAACTATGATTAAACTACCCTAGGGATAACAGC
ATAATTTAA--TTT-AAGATTGTGACCTCGATGTTGGACTAGGAATATTTAATATTAACT
ATATTAAA-ATTTTGTTCTGTTCGAACATTT--CTCCTACA
>13016_G.meristotrochus
TCGCC-TGTT-TTTCAAAAACATAGCTTTATGTATAATATATTATATAAAGTAATACCTG
CCCAGTGATA-ATTTT-AACGGCCGCAGTACTTTGACTGTGCTAAGGTAGCATAATCAAT
TGGCTTTTAATTGGAGTCTGGAATGAATGGATAAATGAATAATAGCTTTCTTATTTTAAT
TTAAATTAACTTACTTAAAAGGTGAAAATTCCTTTAAT-ATTTTAAATAGACGAGAAGAC
CCTAGGAGTTTTA-AATTTTGTTGGGGCGACATTATAGCAT-TATTT-AAACCTATAATT
TAT-T-TTGAAATTTAACAATTTTTAATTATTTAAAATAAACTACCCTAGGGATAACAGC
ATAATTTAAAATT--AAGTTTGTGACCTCGATGTTGGACTAGGAAAATTTAATATTAGCT
ATATTAAA-ATTTTGTTCTGTTCGAACATTT-ATTCCTACA
>13323 G.meristotrochus
??????????????CAAAAACATAGCTTTATGTATAATATATTATATAAAGTAATACCTG
CCCAGTGATA-ATTTT-AACGGCCGCAGTACTTTGACTGTGCTAAGGTAGCATAATCAAT
TGGCTTTTAATTGGAGTCTGGAATGAATGGATAAATGAATAATAGCTTTCTTATTTTAAT
TTAAATTAACTTACTTAAAAGGTGAAAATTCCTTTAAT-ATTTTAAATAGACGAGAAGAC
CCTAGGAGTTTTA-AATTTTGTTGGGGCGACATTATAGCAT-TATTT-AAACCTATAATT
TAT-T-TTGAAATTTAACAATTTTTAATTATTTAAAATAAACTACCCTAGGGATAACAGC
ATAATTTAAAATT--AAGTTTGTGACCTCGATGTTGGACTAGGAAAATTTAATATTAGCT
ATATTAAA-ATTTTGTTCTGTTCGAACATTT-ATTCCTACA
>13325_G.meristotrochus
TCGCC-TGTT-TATCAAAAACATAGCTTTATGTATAATATATTATATAAAGTAATACCTG
CCCAGTGATA-ATTTT-AACGGCCGCAGTACTTTGACTGTGCTAAGGTAGCATAATCAAT
TGGCTTTTAATTGGAGTCTGGAATGAATGGATAAATGAATAATAGCTTTCTTATTTTAAT
TTAAATTAACTTACTTAAAAGGTGAAAATTCCTTTAAT-ATTTTAAATAGACGAGAAGAC
CCTAGGAGTTTTA-AATTTTGTTGGGGCGACATTATAGCAT-TATTT-AAACCTATAATT
TAT-T-TTGAAATTTAACAATTTTTAATTATTTAAAATAAACTACCCTAGGGATAACAGC
ATAATTTAAAATT--AAGTTTGTGACCTCGATGTTGGACTAGGAAAATTTAATATTAGCT
ATATTAAA-ATTTTGTTCTGTTCGAACATTT-ATTCCTACA
>Everettia.sp
???????????????AAAAACATAGCCTAATGTA-AAAATAT-----TAGGTTAAACCTG
CTCACTGAATAA--TTAAAGAGCCGCAGTACCTTGACTGTGCTAAGGTAGCATAATAAAT
TGACTTTTAATTGGGGCCTTGAATGAAAGGATAATTGGATAGTTTCTGTCTTATTTTAAT
TTATTTAAATTTACTTAGAAGGTGAAAATTCCTTTAAT--GATTTAATAGACGAGAAGAC
CCTAGGAGTTTTT-GTTTTTGTTGGGGCGACAGTGTAGCAT--AT----AACCTAC-ATT
TATATATTT-AATTTAACGAGTTAAACTAATTAAAATTAAACTACCCTAGGGATAACAGC
ATAATTATTTATT--TAGTTTGTGACCTCGATGTTGGACTAGGGACTTTTAAAGCTAACA
GCGTTAATT-GGCAGTTCTGTTCGAAC-TTTGTTACCTACA
