# Supplementary material for: A molecular phylogeny of Geotrochus and Trochomorpha species (Gastropoda: Trochomorphidae) in Sabah, Malaysia reveals convergent evolution of shell morphology driven by environmental influences
Source: PeerJ. 2021 Feb 2;9:e10526. doi: 10.7717/peerj.10526 (PMC7863784; doi:10.7717/peerj.10526)
Supplement: File S3 — A concatenated DNA data matrix for 16S, COI, and ITS Sequences for 36 taxa. DNA sequences alignment in FASTA format. Position 1–461: 16S; Position 462–1112: COI; and Position 1113–1918: ITS. [file peerj-09-10526-s003.zip › Additional File 3/COI.fas]

>6335 T.thelecoryphe
AATTTTTGGTGTTTGATGTGGTATAGTAGGAACTGGTTTATCTTTATTAATTCGGTTAGA
ACTTGGTACTGCTGGTTTATTAATAGATGATCATTTTTTCAATGTTATTGTAACTGCCCA
TGCTTTTGTTATAATTTTTTTTATAGTAATACCTATTATAATTGGTGGGTTTGGTAATTG
AATAGTACCTTTATTAATTGGTGCTCCTGATATAAGATTTCCACGAATAAATAACATAAG
ATTCTGGTTACTACCTCCATCATTTGTTTTTTTAATTTGTTCTAGATTAATTGAAGGAGG
AGCTGGTACAGGTTGAACTGTTTATCCGCCTTTGAGTGGAACATTAGGCCATGGTGGTGC
TTCAGTAGATTTAGCAATTTTTTCATTACATTTAGCTGGAATTTCTTCTATTCTTGGAGC
TATTAACTTTATTACTACTATTTTTAATATACGAGCTCCAGGTATAAAAATAGAACGGTT
AAGTTTATTTGTTTGATCAATTTTAATTACTGTTTTTTTATTATTACTTTCTTTACCTGT
ATTAGCTGGAGCTATTACAATACTTTTAACAGATCGAAATTTTAATACTAGTTTTTTTGA
TCCAGCTGGAGGAGGTGATCCAATTTTATATCAACATTTATTTTGATTTTTT
>6347 T.rhysa
AATTTTTGGGTTTTGATGTGGTATAGTTGGAACTGGATTATCTTTACTAATTCGTTTAGA
GTTAGGGACAGCTGGAGTATTAACAGATGATCATTTTTTTAATGTGATTGTAACTGCTCA
TGCTTTTGTTATAATTTTTTTTATAGTAATACCAATTATAATTGGTGGGTTTGGTAATTG
AATAATTCCTTTGTTAATTGGGGCGCCAGACATAAGTTTTCCACGAATAAATAATTTAAG
TTTTTGATTACTACCGCCTGCTTTTGTTTTTTTAATCCTTAGTAGATTAATTGAAGGGGG
AGCAGGAACTGGTTGAACAGTTTATCCACCTTTAAGTAGAACATTAGGTCATGCTGGAGC
TTCAGTTGATTTAGCTATTTTTTCTTTACATTTAGCTGGAATAAGTTCAATTTTAGGGGC
TATTAATTTTATTACTACTATTTTTAATATACGAGCGACAGGTATAAAAATGGAACGATT
AAGTTTATTTGTATGATCTATTTTAATTACAGTTGTATTACTTTTATTATCTTTGCCTGT
TTTAGCTGGAGCTATTACAATGTTATTAACTGACCGAAATTTTAATACTAGGTTTTTTGA
TCCAGCTGGTGGAGGTGATCCTATTTTATATCAACATTTATTTTGATTTTTT
>6349 T.haptoderma
AATTTTTGGTGTTTGATGTGGTATAGTAGGAACTGGTTTATCTTTATTAATTCGGTTAGA
ACTTGGTACTGCTGGTTTATTAATAGATGATCATTTTTTCAATGTTATTGTAACTGCCCA
TGCTTTTGTTATAATTTTTTTTATAGTAATACCTATTATAATTGGTGGGTTTGGTAATTG
AATAGTACCTTTATTAATTGGTGCTCCTGATATAAGATTTCCACGAATAAATAACATGAG
ATTCTGGTTACTACCTCCATCATTTGTTTTTTTAATTTGTTCTAGATTAATTGAAGGAGG
AGCTGGTACAGGTTGAACTGTTTATCCGCCTTTGAGTGGAACATTAGGCCATGGTGGTGC
TTCAGTAGATTTAGCAATTTTTTCATTACATTTAGCTGGAATTTCTTCTATTCTTGGAGC
TATTAACTTTATTACTACTATTTTTAATATACGAGCTCCAGGTATAAAAATAGAACGGTT
AAGTTTATTTGTTTGATCAATTTTAATTACTGTTTTTTTATTATTACTTTCTTTACCTGT
ATTAGCTGGAGCTATTACAATACTTTTAACAGATCGAAATTTTAATACTAGTTTTTTTGA
TCCAGCTGGAGGAGGTGATCCAATTTTATATCAACATTTATTTTGATTTTTT
>6350 T.rhysa
AATTTTTGGGTTTTGATGTGGTATAGTTGGAACTGGATTATCTTTACTAATTCGTTTAGA
GTTAGGGACAGCTGGAGTATTAACAGATGATCATTTTTTTAATGTGATTGTAACTGCTCA
TGCTTTTGTTATAATTTTTTTTATAGTAATACCAATTATAATTGGTGGGTTTGGTAATTG
AATAATTCCTTTATTAATTGGGGCGCCAGACATAAGTTTTCCACGAATAAATAATTTAAG
TTTTTGATTACTACCGCCTGCTTTTGTTTTTTTAATCCTTAGTAGATTAATTGAAGGGGG
AGCAGGAACTGGTTGAACAGTTTATCCACCTTTAAGTAGAACATTAGGTCATGCTGGAGC
TTCAGTTGATTTAGCTATTTTTTCTTTACATTTAGCTGGAATAAGTTCAATTTTAGGGGC
TATTAATTTTATTACTACTATTTTTAATATACGAGCGACAGGTATAAAAATGGAACGATT
AAGTTTATTTGTATGATCTATTTTAATTACAGTTGTATTACTTTTATTATCTTTGCCTGT
TTTAGCTGGAGCTATTACAATGTTATTAACTGACCGAAATTTTAATACTAGGTTTTTTGA
TCCAGCTGGTGGAGGTGATCCTATTTTATATCAACATTTATTTTGATTTTTT
>6353 T.rhysa
AATTTTTGGGTTTTGATGTGGTATAGTTGGAACTGGATTATCTTTACTAATTCGTTTAGA
GTTAGGGACAGCTGGAGTATTAACAGATGATCATTTTTTTAATGTGATTGTAACTGCTCA
TGCTTTTGTTATAATTTTTTTTATAGTAATACCAATTATAATTGGTGGGTTTGGTAATTG
AATAATTCCTTTATTAATTGGGGCGCCAGACATAAGTTTTCCACGAATAAATAATTTAAG
TTTTTGATTACTACCGCCTGCTTTTGTTTTTTTAATCCTTAGTAGATTAATTGAAGGGGG
AGCAGGAACTGGTTGAACAGTTTATCCACCTTTAAGTAGAACATTAGGTCATGCTGGAGC
TTCAGTTGATTTAGCTATTTTTTCTTTACATTTAGCTGGAATAAGTTCAATTTTAGGGGC
TATTAATTTTATTACTACTATTTTTAATATACGAGCGACAGGTATAAAAATGGAACGATT
AAGTTTATTTGTATGATCTATTTTAATTACAGTTGTATTACTTTTATTATCTTTGCCTGT
TTTAGCTGGAGCTATTACAATGTTATTAACTGACCGAAATTTTAATACTAGGTTTTTTGA
TCCAGCTGGTGGAGGTGATCCTATTTTATATCAACATTTATTTTGATTTTTT
>6354 T.rhysa
AATTTTTGGGTTTTGATGTGGTATAGTTGGAACTGGATTATCTTTACTAATTCGTTTAGA
GTTAGGGACAGCTGGAGTATTAACAGATGATCATTTTTTTAATGTGATTGTAACTGCTCA
TGCTTTTGTTATAATTTTTTTTATAGTAATACCAATTATAATTGGTGGGTTTGGTAATTG
AATAATTCCTTTATTAATTGGGGCGCCAGACATAAGTTTTCCACGAATAAATAATTTAAG
TTTTTGATTACTACCGCCTGCTTTTGTTTTTTTAATCCTTAGTAGATTAATTGAAGGGGG
AGCAGGAACTGGTTGAACAGTTTATCCACCTTTAAGTAGAACATTAGGTCATGCTGGAGC
TTCAGTTGATTTAGCTATTTTTTCTTTACATTTAGCTGGAATAAGTTCAATTTTAGGGGC
TATTAATTTTATTACTACTATTTTTAATATACGAGCGACAGGTATAAAAATGGAACGATT
AAGTTTATTTGTATGATCTATTTTAATTACAGTTGTATTACTTTTATTATCTTTGCCTGT
TTTAGCTGGAGCTATTACAATGTTATTAACTGACCGAAATTTTAATACTAGGTTTTTTGA
TCCAGCTGGTGGAGGTGATCCTATTTTATATCAACATTTATTTTGATTTTTT
>6356 T.haptoderma
AATTTTTGGTGTTTGATGTGGTATAGTAGGAACTGGTTTATCTTTATTAATTCGGTTAGA
ACTTGGTACTGCTGGTTTATTAATAGATGATCATTTTTTCAATGTTATTGTAACTGCCCA
TGCTTTTGTTATAATTTTTTTTATAGTAATACCTATTATAATTGGTGGGTTTGGTAATTG
AATAGTACCTTTATTAATTGGTGCTCCTGATATAAGATTTCCACGAATAAATAACATGAG
ATTCTGGTTACTACCTCCGTCATTTGTTTTTTTAATTTGTTCTAGATTAATTGAAGGGGG
AGCTGGTACAGGTTGAACTGTTTACCCGCCTTTGAGTGGAACATTAGGCCATGGTGGTGC
TTCAGTAGATTTAGCAATTTTTTCGTTACATTTAGCTGGAATTTCTTCAATTCTTGGAGC
TATTAACTTTATTACTACTATTTTTAATATACGAGCTCCAGGTATAAAAATAGAACGGTT
AAGTTTATTTGTTTGATCAATTTTAATTACTGTTTTTTTATTATTACTTTCTTTACCTGT
ATTAGCTGGAGCTATTACAATACTTTTAACAGATCGAAATTTTAATACTAGTTTTTTCGA
TCCAGCTGGAGGAGGTGATCCAATTTTATATCAACATTTATTTTGATTTTTT
>6407 T.rhysa
AATTTTTGGGTTTTGATGTGGTATAGTTGGAACTGGATTATCTTTACTAATTCGTTTAGA
GTTAGGGACAGCTGGAGTATTAACAGATGATCATTTTTTTAATGTGATTGTAACTGCTCA
TGCTTTTGTTATAATTTTTTTTATAGTAATACCAATTATAATTGGTGGGTTTGGTAATTG
AATAATTCCTTTATTAATTGGGGCGCCAGACATAAGTTTTCCACGAATAAATAATTTAAG
TTTTTGATTACTACCGCCTGCTTTTGTTTTTTTAATCCTTAGTAGATTAATTGAAGGGGG
AGCAGGAACTGGTTGAACAGTTTATCCACCTTTAAGTAGAACATTAGGTCATGCTGGAGC
TTCAGTTGATTTAGCTATTTTTTCTTTACATTTAGCTGGAATAAGTTCAATTTTAGGGGC
TATTAATTTTATTACTACTATTTTTAATATACGAGCGACAGGTATAAAAATGGAACGATT
AAGTTTATTTGTATGATCTATTTTAATTACAGTTGTATTACTTTTATTATCTTTGCCTGT
TTTAGCTGGAGCTATTACAATGTTATTAACTGACCGAAATTTTAATACTAGGTTTTTTGA
TCCAGCTGGTGGAGGTGATCCTATTTTATATCAACATTTATTTTGATTTTTT
>6408 T.haptoderma
AATTTTTGGTGTTTGATGTGGTATAGTAGGAACTGGTTTATCTTTATTAATTCGGTTAGA
ACTTGGTACTGCTGGTTTATTAATAGATGATCATTTTTTCAATGTTATTGTAACTGCCCA
TGCTTTTGTTATAATTTTTTTTATAGTAATACCTATTATAATTGGTGGGTTTGGTAATTG
AATAGTACCTTTATTAATTGGTGCTCCTGATATAAGATTTCCACGAATAAATAACATAAG
ATTCTGGTTACTACCTCCATCATTTGTTTTTTTAATTTGTTCTAGATTAATTGAAGGAGG
AGCTGGTACAGGTTGAACTGTTTATCCGCCTTTGAGTGGAACATTAGGCCATGGTGGTGC
TTCAGTAGATTTAGCAATTTTTTCATTACATTTAGCTGGAATTTCTTCTATTCTTGGAGC
TATTAACTTTATTACTACTATTTTTAATATACGAGTTCCAGGTATAAAAATAGAACGGTT
AAGTTTATTTGTTTGATCAATTTTAATTACTGTTTTTTTATTATTACTTTCTTTACCTGT
ATTAGCTGGAGCTATTACAATACTTTTAACAGATCGAAATTTTAATACTAGTTTTTTTGA
TCCAGCTGGAGGAGGTGATCCAATTTTATATCAACATTTATTTTGATTTTTT
>6409 T.haptoderma
AATTTTTGGTGTTTGATGTGGTATAGTAGGAACTGGTTTATCTTTATTAATTCGGTTAGA
ACTTGGTACTGCTGGTTTATTAATAGATGATCATTTTTTCAATGTTATTGTAACTGCCCA
TGCTTTTGTTATAATTTTTTTTATAGTAATACCTATTATAATTGGTGGGTTTGGTAATTG
AATAGTACCTTTATTAATTGGTGCTCCTGATATAAGATTTCCACGAATAAATAACATGAG
ATTCTGGTTACTACCTCCATCATTTGTTTTTTTAATTTGTTCTAGATTAATTGAAGGAGG
AGCTGGTACAGGTTGAACTGTTTATCCGCCTTTGAGTGGAACATTAGGCCATGGTGGTGC
TTCAGTAGATTTAGCAATTTTTTCATTACATTTAGCTGGAATTTCTTCTATTCTTGGAGC
TATTAACTTTATTACTACTATTTTTAATATACGAGTTCCAGGTATAAAAATAGAACGGTT
AAGTTTATTTGTTTGATCAATTTTAATTACTGTTTTTTTATTATTACTTTCTTTACCTGT
ATTAGCTGGAGCTATTACAATACTTTTAACAGATCGAAATTTTAATACTAGTTTTTTTGA
TCCAGCTGGAGGAGGTGATCCAATTTTATATCAACATTTATTTTGATTTTTT
>6411 T.rhysa
AATTTTTGGGTTTTGATGTGGTATAGTTGGAACTGGATTATCTTTACTAATTCGTTTAGA
GTTAGGGACAGCTGGAGTATTAACAGATGATCATTTTTTTAATGTGATTGTAACTGCTCA
TGCTTTTGTTATAATTTTTTTTATAGTAATACCAATTATAATTGGTGGGTTTGGTAATTG
AATAATTCCTTTATTAATTGGGGCGCCAGACATAAGTTTTCCACGAATAAATAATTTAAG
TTTTTGATTACTACCGCCTGCTTTTGTTTTTTTAATCCTTAGTAGATTAATTGAAGGGGG
AGCAGGAACTGGTTGAACAGTTTATCCACCTTTAAGTAGAACATTAGGTCATGCTGGAGC
TTCAGTTGATTTAGCTATTTTTTCTTTACATTTAGCTGGAATAAGTTCAATTTTAGGGGC
TATTAATTTTATTACTACTATTTTTAATATACGAGCGACAGGTATAAAAATGGAACGATT
AAGTTTATTTGTATGATCTATTTTAATTACAGTTGTATTACTTTTATTATCTTTGCCTGT
TTTAGCTGGAGCTATTACAATGTTATTAACTGACCGAAATTTTAATACTAGGTTTTTTGA
TCCAGCTGGTGGAGGTGATCCTATTTTATATCAACATTTATTTTGATTTTTT
>6412 T.haptoderma
AATTTTTGGTGTTTGATGTGGTATAGTAGGAACTGGTTTATCTTTATTAATTCGGTTAGA
ACTTGGTACTGCTGGTTTATTAATAGATGATCATTTTTTCAATGTTATTGTAACTGCCCA
TGCTTTTGTTATAATTTTTTTTATGGTAATACCTATTATAATTGGTGGGTTTGGTAATTG
AATAGTACCTTTATTAATTGGTGCTCCTGATATAAGATTTCCACGAATAAATAACATGAG
ATTCTGGTTACTACCTCCATCATTTATTTTTTTAATTTGTTCTAGATTAATTGAAGGAGG
AGCTGGTACAGGTTGAACTGTTTATCCGCCTTTGAGTGGAACATTAGGCCATGGTGGTGC
TTCAGTAGATTTAGCAATTTTTTCATTACATTTAGCTGGAATTTCTTCTATTCTTGGAGC
TATTAACTTTATTACTACTATTTTTAATATACGAGCTCCAGGTATAAAAATAGAACGATT
AAGTTTATTTGTTTGATCAATTTTAATTACTGTTTTTTTATTATTACTTTCTTTACCTGT
ATTAGCTGGAGCTATTACAATACTTTTAACAGATCGAAATTTTAATACTAGTTTTTTTGA
TCCAGCTGGAGGAGGTGATCCAATTTTATATCAACATTTATTTTGATTTTTT
>6413 T.haptoderma
AATTTTTGGTGTTTGATGTGGTATAGTAGGAACTGGTTTATCTTTATTAATTCGGTTAGA
ACTTGGTACTGCTGGTTTATTAATAGATGATCATTTTTTCAATGTTATTGTAACTGCCCA
TGCTTTTGTTATAATTTTTTTTATAGTAATACCTATTATAATTGGTGGGTTTGGTAATTG
AATAGTACCTTTATTAATTGGTGCCCCTGATATAAGATTTCCACGAATAAATAACATAAG
ATTCTGATTATTACCTCCATCATTTATTTTTTTAATTTGTTCTAGATTAATTGAAGGGGG
AGCTGGTACAGGTTGAACTGTTTACCCACCTTTGAGTGGAACATTAGGCCATGGTGGTGC
TTCAGTAGATTTAGCAATTTTTTCATTACATTTAGCTGGAATTTCTTCTATTCTTGGAGC
TATTAACTTTATTACTACTATTTTTAATATACGAGCTCCAGGTATAAAAATAGAACGGTT
AAGTTTATTTGTTTGATCAATTTTAATTACTGTTTTTTTATTATTACTTTCTTTACCTGT
ATTAGCTGGAGCTATTACAATACTTTTAACAGATCGAAATTTTAATACTAGTTTTTTTGA
TCCAGCTGGAGGAGGTGATCCAATTTTATATCAACATTTATTTTGATTTTTT
>6417 T.haptoderma
AATTTTTGGTGTTTGATGTGGTATAGTAGGAACTGGTTTATCTTTATTAATTCGGTTAGA
ACTTGGTACTGCTGGTTTATTAATAGATGATCATTTTTTCAATGTTATTGTAACTGCCCA
TGCTTTTGTTATAATTTTTTTTATAGTAATACCTATTATAATTGGTGGGTTTGGTAATTG
AATAGTACCTTTATTAATTGGTGCTCCTGATATAAGATTTCCACGAATAAATAACATGAG
ATTCTGGTTACTACCTCCATCATTTGTTTTTTTAATTTGTTCTAGATTAATTGAAGGAGG
AGCTGGTACAGGTTGAACTGTTTATCCGCCTTTGAGTGGAACATTAGGCCATGGTGGTGC
TTCAGTAGATTTAGCAATTTTTTCATTACATTTAGCTGGAATTTCTTCTATTCTTGGAGC
TATTAACTTTATTACTACTATTTTTAATATACGAGCTCCAGGTATAAAAATAGAACGGTT
AAGTTTATTTGTTTGATCAATTTTAATTACTGTTTTTTTATTATTACTTTCTTTACCTGT
ATTAGCTGGAGCTATTACAATACTTTTAACAGATCGAAATTTTAATACTAGTTTTTTTGA
TCCAGCTGGAGGAGGTGATCCAATTTTATATCAACATTTATTTTGATTTTTT
>6404 G.oedobasis
AATTTTTGGGGTTTGATGTGGAATAGTTGGAACTGGGCTGTCTTTATTAATTCGTTTAGA
ATTAGGTACAGCCGGAGTATTAACAGACGATCACTTTTTCAACGTGATCGTAACTGCTCA
TGCTTTTGTTATAATTTTTTTTATGGTAATGCCAATTATAATTGGTGGGTTTGGTAATTG
AATGATTCCTTTATTGATTGGTGCACCTGATATAAGGTTTCCGCGAATAAATAATTTAAG
ATTTTGGTTGTTACCTCCTGCCTTTACTTTCTTAATTCTTAGAAGAATAATTGAAGGCGG
AGCAGGAACAGGTTGAACAGTTTATCCCCCATTAAGTAGAACTTTAGGCCATGCTGGAGC
TTCAGTTGATTTGGCTATTTTTTCTTTACATTTGGCCGGAATAAGCTCAATTTTAGGGGC
CATTAATTTTATTACTACTATTTTTAATATACGAGCACCAGGGATAAAAATGGAACGATT
AAGTTTATTTGTATGGTCTATTTTGATTACAGTTGTATTATTATTATTATCTCTTCCTGT
TCTAGCTGGAGCTATTACAATATTATTAACTGATCGAAATTTTAATACTAGCTTTTTTGA
CCCAGCTGGTGGAGGTGATCCTATTTTATATCAGCATTTATTTTGATTTTTT
>6406 G.kitteli
AATTTTCGGTTTTTGGTGTGGTATAGTAGGAACTGGATTATCTTTACTAATTCGTTTAGA
ATTAGGAACAGCTGGAGTATTAACAGACGATCATTTTTTTAATGTGATTGTAACTGCTCA
TGCTTTTGTTATAATTTTTTTTATAGTAATACCAATTATAATTGGAGGATTTGGTAACTG
AATAATTCCTTTATTAATTGGTGCACCTGACATAAGTTTTCCACGAATAAATAATTTAAG
TTTTTGATTATTACCACCTGCTTTTGTTTTTTTAATTCTTAGTAGATTAATTGAGGGTGG
GGCAGGAACTGGTTGAACAGTTTATCCACCTTTAAGTAGAACATTAGGTCATGCTGGAGC
TTCAGTTGATTTAGCTATTTTTTCTTTACATTTAGCTGGAATAAGTTCAATCTTAGGGGC
TATTAATTTTATTACTACTATTTTTAATATACGAGCACCAGGCATAAAAATGGAACGATT
AAGTTTATTTGTATGATCTATTTTAATTACAGTTGTATTACTTTTATTATCTTTACCTGT
TTTAGCTGGAGCTATTACAATATTATTAACCGATCGAAATTTTAATACTAGATTCTTTGA
TCCAGCTGGTGGAGGAGACCCTATTTTATATCAACATTTATTTTGATTTTTT
>6342 G.oedobasis
AATTTTTGGGGTATGGTGTGGCATAGTTGGAACAGGGCTGTCCCTGTTAATTCGGTTAGA
GCTGGGTACAGGCGGAGTGTTAACAGATGACCATCTCTTTAATGTGATTGTAACTGCTCA
CGCCTTTATTATAATTTTTTTTATAGTAATGCCAATTATAATTGGGGGGTTTGGCAACTG
AATGGTTCCCCTATTAATTGGAGCACCGGATATAAGCTTTCCGCGGATAAATAACTTAAG
TTTTTGGCTGCTGCCCCCCGCCTTTATTTTCTTAATTCTCAGGAGAATAATTGAGGGCGG
GGCCGGAACGGGTTGAACGGTTTACCCACCATTAAGCAGCACATTAGGCCACGCGGGGGC
GTCGGTTGACCTTGCTATTTTTTCTTTACATTTAGCAGGACTTAGTTCAATTTTAGGGGC
AATTAATTTTATTACCACTATCTTTAATATACGGGCGCCGGGAATAAAAATGGAGCGGCT
AAGCTTGTTTGTATGGTCCATTTTAATCACAGTTGTACTACTATTGTTATCCTTGCCTGT
TTTGGCGGGGGCCATTACAATGTTGTTAACCGATCGAAATTTTAATACTAGGTTTTTTGA
CCCTGCTGGCGGGGGGGACCCTATTTTATATCAGCACCTATTTTGATTTTTT
>6344 G.labuanensis
AATTTTTGGGGTTTGATGTGGAATAGTTGGAACTGGCCTATCTTTATTAATTCGTTTAGA
ATTAGGAACGGCTGGGGTATTGACAGACGATCACTTTTTTAATGTAATTGTAACTGCTCA
CGCTTTTGTTATAATTTTTTTCATAGTGATGCCAATTATAATTGGGGGGTTTGGTAATTG
AATAGTTCCCCTATTAATTGGTGCACCTGATATAAGTTTTCCACGAATAAATAATTTAAG
TTTTTGGTTGCTACCTCCAGCCTTTATTTTTTTAATTCTTAGTAGATTAATTGAAGGCGG
AGCAGGAACCGGTTGAACAGTTTATCCACCTTTAAGTAGTACGTTAGGACATGCCGGAGC
TTCAGTTGATTTAGCAATTTTTTCTTTACATTTAGCTGGGATAAGTTCAATTTTAGGTGC
TATTAATTTTATTACTACTATTTTCAACATACGAGCACCAGGAATAAAAATAGAACGATT
AAGTCTATTTGTATGGTCTATTTTAATTACAGTTGTATTACTCTTACTATCTTTACCTGT
TTTAGCTGGAGCTATTACAATACTATTAACTGACCGAAATTTTAATACTAGGTTTTTTGA
TCCGGCCGGTGGGGGTGATCCTATTTTATATCAGCATTTATTTTGATTTTTT
>6343 G.oedobasis
AATTTTTGGAGTTTGATGTGGAATAGTTGGAACTGGATTGTCTTTATTAATTCGTTTAGA
GTTAGGCACGGCGGGGGTATTAACAGAAGATCATTTTTTTAATGTAATTGTAACTGCTCA
TGCTTTTGTTATAATTTTTTTTATGGTAATACCAATTATAATTGGTGGATTTGGTAATTG
AATAATTCCTTTATTAATTGGTGCACCTGATATAAGTTTTCCACGAATAAATAATTTAAG
GTTTTGATTATTACCTCCTGCTTTTATTTTTTTAATTCTTAGTAGAATAATTGAAGGTGG
AGCGGGCACAGGTTGAACAGTTTATCCACCATTAAGTAGCACATTAGGTCATGCCGGAGC
TTCAGTTGACCTGGCCATTTTTTCTTTACATTTAGCCGGAATAAGCTCAATTTTAGGGGC
CATTAATTTTATTACTACTATTTTTAATATACGAGCACCAGGAATAAAAATAGAACGGTT
AAGTTTATTTGTGTGATCTATTTTAATTACAGTTGTATTATTATTATTATCATTACCTGT
TTTGGCTGGAGCTATTACAATATTATTAACTGATCGAAATTTTAATACTAGGTTTTTTGA
TCCAGCTGGTGGAGGAGATCCTATTTTATATCAACATTTATTTTGATTTTTT
>12670 G.kinabaluensis
AATTTTTGGAGTTTGGTGCGGTATGGTTGGAACTGGACTATCCCTACTAATTCGTTTAGA
ATTAGGTACTGCTGGTGTTTTAATAGATGATCACTTTTTTAATGTGATTGTCACTGCTCA
TGCTTTTGTTATAATTTTTTTTATAGTAATGCCAATCATAATTGGAGGATTTGGTAATTG
AATGGTACCGCTATTAATTGGTGCACCTGATATAAGCTTTCCGCGAATAAATAACTTAAG
TTTTTGATTATTACCCCCTTCGTTTATTTTTTTAATTCTTAGTAGTTTAATTGAAGGGGG
GGCAGGAACCGGTTGAACAGTATATCCACCGTTAAGTAGTACGTTGGGCCATGCAGGGGC
TTCAGTTGATCTTGCTATCTTTTCGTTACATTTAGCCGGGATAAGTTCAATTTTAGGTGC
TATTAATTTTATTACTACCATTTTAAATATACGAGCGGTAGGAATGAAAATAGAACGTTT
AAGTTTATTTGTTTGGTCAATTTTAATTACAGTTGTTCTTCTTTTACTATCTCTTCCAGT
TTTAGCAGGAGCTATTACTATATTATTAACTGATCGTAATTTCAACACAAGCTTTTTTGA
TCCGGCTGGGGGAGGGGATCCTATTTTATATCAGCATCTTTTTTGATTTTTT
>13016 G.meristotrochus
AATTTTTGGAGTTTGGTGTGGAATGGTTGGTACTGGATTATCTTTATTAATTCGGTTAGA
GTTAGGAACTGCTGGTGTATTAATAGATGATCATTTTTTTAATGTAATTGTAACGGCTCA
TGCTTTTGTTATAATTTTTTTTATGGTTATACCAGTAATAATTGGAGGATTTGGTAATTG
AATGGTTCCTTTATTAATTGGTGCTCCTGACATAAGTTTTCCACGGATAAATAATTTAAG
ATTTTGATTACTTCCGCCATCTTTTATTTTTTTGATTTGTTCTAGATTAATTGAGGGAGG
TGCTGGAACTGGTTGAACAGTTTATCCACCTTTAAGAAGAACTTTAGGTCATGCAGGAGC
ATCAGTAGATTTAGCAATTTTTTCATTACATTTAGCTGGAATAAGTTCGATTTTAGGTGC
TATTAATTTTATTACTACTATTTTTAATATACGAGCACCTGGAATAAAAATAGAACGACT
AAGATTATTTGTTTGATCAATTTTGGTTACAGTTTTCTTACTTTTATTATCTTTACCTGT
TTTAGCAGGAGCTATTACAATATTATTAACAGATCGAAATTTTAACACTAGGTTTTTCGA
TCCTGCTGGTGGTGGAGATCCTATTTTATATCAGCATTTATTTTGATTTT--
>13017 G.kinabaluensis
AATTTTTGGAGTTTGGTGCGGTATGGTTGGAACTGGACTATCCCTACTAATTCGTTTAGA
ATTAGGTACTGCTGGTGTTTTAATAGATGATCACTTTTTTAATGTGATTGTCACTGCTCA
TGCTTTTGTTATAATTTTTTTTATAGTAATGCCAATCATAATTGGAGGATTTGGTAATTG
AATGGTACCGCTATTAATTGGTGCACCTGATATAAGCTTTCCGCGAATAAATAACTTAAG
TTTTTGATTATTACCCCCTTCGTTTATTTTTTTAATTCTTAGTAGTTTAATTGAAGGGGG
GGCAGGAACCGGTTGAACAGTATATCCACCGTTAAGTAGTACGTTGGGCCATGCAGGGGC
TTCAGTTGATCTTGCTATCTTTTCGTTACATTTAGCCGGGATAAGTTCAATTTTAGGTGC
TATTAATTTTATTACTACCATTTTAAATATACGAGCGGTAGGAATGAAAATAGAACGTTT
AAGTTTATTTGTTTGGTCAATTTTAATTACAGTTGTTCTTCTTTTACTATCTCTTCCAGT
TTTAGCAGGAGCTATTACTATATTATTAACTGATCGTAATTTCAACACAAGCTTTTTTGA
TCCGGCTGGGGGAGGGGATCCTATTTTATATCAGCATCTTTTTTGAT-----
>13061 G.paraguensis
AATTTTTGGGGTTTGATGTGGTATAGTTGGAACGGGGTTGTCTTTACTAATTCGTTTAGA
GTTAGGTACCGCTGGAGTTTTAATGGACGATCACTTTTTTAATGTAATTGTTACTGCACA
TGCTTTTGTTATAATTTTTTTCATAGTAATACCAATCATAATTGGTGGATTTGGTAATTG
AATGGTCCCACTATTAATCGGTGCACCTGACATAAGCTTTCCGCGAATAAACAACTTAAG
CTTTTGACTATTACCACCTTCATTTATTTTTTTAATTTTAAGCAGGCTAATTGAAGGGGG
CGCCGGAACAGGTTGAACAGTATACCCGCCATTAAGAAGTACGTTAGGTCATGCTGGAGC
TTCAGTTGACTTGGCAATTTTTTCACTGCACTTAGCTGGTATAAGTTCAATTTTAGGTGC
TATTAACTTTATTACCACAATTTTAAATATACGATCGGCCGGAATAAAAATAGAACGGTT
AAGCTTGTTTGTGTGGTCAATTTTGATTACAGTTATCCTTCTTTTATTATCTCTTCCAGT
TTTGGCAGGAGCCATTACTATACTATTAACTGATCGTAATTTTAATACGAGGTTTTTTGA
TCCGGCTGGAGGCGGTGATCCAATTTTATATCAACACCTATTTTGATTTTTT
>13068 G.paraguensis
AATTTTTGGAGTTTGATGCGGTATGGTTGGGACCGGGCTATCCTTGTTAATTCGTTTAGA
GCTAGGTACTGCTGGTGTTTTAATAGATGATCACTTTTTTAATGTAATTGTTACTGCTCA
TGCTTTTGTTATAATTTTTTTTATGGTAATGCCAATCATAATTGGTGGATTTGGTAATTG
AATGGTGCCGCTACTAATTGGTGCACCTGACATAAGCTTCCCACGAATAAATAACTTAAG
TTTTTGATTGTTACCTCCTTCATTTATTTTCCTAATTCTTAGTAGTTTAATTGAGGGGGG
CGCCGGAACAGGTTGAACAGTGTATCCGCCATTAAGTAGTACGTTGGGTCATGCTGGAGC
CTCAGTTGATCTTGCTATCTTTTCGTTACATTTGGCCGGGATAAGTTCAATTTTAGGTGC
GATTAATTTTATTACTACTATTTTAAATATGCGAGCGGTTGGAATAAAAATAGAACGTTT
AAGTTTATTTGTTTGGTCAATTTTAATTACAGTTGTTCTTCTTTTACTGTCCCTCCCAGT
TTTAGCGGGGGCAATTACTATACTGTTGACTGATCGTAATTTTAACACAAGCTTTTTTGA
TCCCGCTGGAGGGGGGGATCCTATTTTATATCAACATCTTTTTTGATTTTTT
>13084 G.paraguensis
AATTTTTGGAGTTTGATGCGGTATGGTTGGGACCGGGCTATCCTTGTTAATTCGTTTAGA
GCTAGGTACTGCTGGTGTTTTAATAGATGATCACTTTTTTAATGTAATTGTTACTGCTCA
TGCTTTTGTTATAATTTTTTTTATGGTAATGCCAATCATAATTGGTGGATTTGGTAATTG
AATGGTGCCGCTACTAATTGGTGCACCTGACATAAGCTTCCCACGAATAAATAACTTAAG
TTTTTGATTGTTACCTCCTTCATTTATTTTCCTAATTCTTAGTAGTTTAATTGAGGGGGG
CGCCGGAACAGGTTGAACAGTGTATCCGCCATTAAGTAGTACGTTGGGTCATGCTGGAGC
CTCAGTTGATCTTGCTATCTTTTCGTTACATTTGGCCGGGATAAGTTCAATTTTAGGTGC
GATTAATTTTATTACTACTATTTTAAATATGCGAGCGGTTGGAATAAAAATAGAACGTTT
AAGTTTATTTGTTTGGTCAATTTTAATTACAGTTGTTCTTCTTTTACTGTCCCTCCCAGT
TTTAGCGGGGGCAATTACTATACTGTTGACTGATCGTAATTTTAACACAAGCTTTTTTGA
TCCCGCTGGAGGGGGGGATCCTATTTTATATCAACATCTTTTTTGATTTTTT
>13176 G.paraguensis
AATTTTTGGGGTTTGATGTGGTATAGTTGGAACGGGGTTGTCTTTACTAATTCGTTTAGA
GTTAGGTACCGCTGGAGTTTTAATGGACGATCACTTTTTTAATGTAATTGTTACTGCACA
TGCTTTTGTTATAATTTTTTTCATAGTAATACCAATCATAATTGGTGGATTTGGTAATTG
AATGGTCCCACTATTAATCGGTGCACCTGACATAAGCTTTCCGCGAATAAACAACTTAAG
CTTTTGATTATTACCACCTTCATTTATTTTTTTAATTTTAAGCAGGCTAATTGAAGGGGG
CGCCGGAACAGGTTGAACAGTATACCCGCCATTAAGAAGTACGTTAGGTCATGCTGGAGC
TTCAGTTGACTTGGCAATTTTTTCACTGCACTTAGCTGGTATAAGTTCAATTTTAGGTGC
TATTAACTTTATTACCACAATTTTAAATATACGATCGGCCGGAATAAAAATAGAACGGTT
AAGCTTGTTTGTGTGATCAATTTTGATTACAGTTATCCTTCTTTTATTATCTCTTCCAGT
TTTGGCAGGAGCCATTACTATACTATTAACTGATCGTAATTTTAATACGAGGTTTTTTGA
TCCGGCTGGAGGCGGTGATCCAATTTTATATCAACACCTATTTTGATTTTTT
>13177 G.paraguensis
AATTTTTGGGGTTTGATGTGGTATAGTTGGAACGGGGTTGTCTTTACTAATTCGTTTAGA
GTTAGGTACCGCTGGAGTTTTAATGGACGATCACTTTTTTAATGTAATTGTTACTGCACA
TGCTTTTGTTATAATTTTTTTCATAGTAATACCAATCATAATTGGTGGATTTGGTAATTG
AATGGTCCCACTATTAATCGGTGCACCTGACATAAGCTTTCCGCGAATAAACAACTTAAG
CTTTTGATTATTACCACCTTCATTTATTTTTTTAATTTTAAGCAGGCTAATTGAAGGGGG
CGCCGGAACAGGTTGAACAGTATACCCGCCATTAAGAAGTACGTTAGGTCATGCTGGAGC
TTCAGTTGACTTGGCAATTTTTTCACTGCACTTAGCTGGTATAAGTTCAATTTTAGGTGC
TATTAACTTTATTACCACAATTTTAAATATACGATCGGCCGGAATAAAAATAGAACGGTT
AAGCTTGTTTGTGTGATCAATTTTGATTACAGTTATCCTTCTTTTATTATCTCTTCCAGT
TTTGGCAGGAGCCATTACTATACTATTAACTGATCGTAATTTTAATACGAGGTTTTTTGA
TCCGGCTGGAGGCGGTGATCCAATTTTATATCAGCACCTATTTTGATTTTTT
>13223 G.paraguensis
AATTTTTGGGGTTTGATGTGGTATAGTTGGAACGGGGTTGTCTTTACTAATTCGTTTAGA
GTTAGGTACCGCTGGAGTTTTAATGGACGATCACTTTTTTAATGTAATTGTTACTGCACA
TGCTTTTGTTATAATTTTTTTCATAGTAATACCAATCATAATTGGTGGATTTGGTAATTG
AATAGTCCCACTATTAATCGGTGCACCTGACATAAGCTTTCCGCGAATAAACAACTTAAG
CTTTTGATTATTACCACCTTCATTTATTTTTTTAATTTTAAGCAGGCTAATTGAAGGGGG
CGCCGGAACAGGTTGAACAGTATACCCGCCATTAAGAAGTACGTTAGGTCATGCTGGAGC
TTCAGTTGACTTGGCAATTTTTTCACTGCACTTAGCTGGTATAAGTTCAATTTTAGGTGC
TATTAACTTTATTACCACAATTTTAAATATACGATCGGCCGGAATAAAAATAGAACGGTT
AAGCTTGTTTGTGTGATCAATTTTGATTACAGTTATCCTTCTTTTATTATCTCTTCCAGT
TTTGGCAGGAGCCATTACTATACTATTAACTGATCGTAATTTTAATACGAGGTTTTTTGA
TCCGGCTGGAGGCGGTGATCCAATTTTATATCAACACCTATTTTGATTTTTT
>13224 G.paraguensis
AATTTTTGGGGTTTGATGTGGTATAGTTGGAACGGGGTTGTCTTTACTAATTCGTTTAGA
GTTAGGTACCGCTGGAGTTTTAATGGACGATCACTTTTTTAATGTAATTGTTACTGCACA
TGCTTTTGTTATAATTTTTTTCATAGTAATACCAATCATAATTGGTGGATTTGGTAATTG
AATGGTCCCACTACTAATCGGTGCACCTGACATAAGCTTTCCGCGAATAAACAACTTAAG
CTTTTGATTATTACCACCTTCATTTATTTTTTTAATTTTAAGCAGGCTAATTGAAGGGGG
CGCCGGAACAGGTTGAACAGTATACCCGCCATTAAGAAGTACGTTAGGTCATGCTGGAGC
TTCAGTTGACTTGGCAATTTTTTCACTGCACTTAGCTGGTATAAGTTCAATTTTAGGTGC
TATTAACTTTATTACCACAATTTTAAATATACGATCGGCCGGAATAAAAATAGAACGGTT
AAGCTTGTTTGTGTGATCAATTTTGATTACAGTTATCCTTCTTTTATTATCTCTTCCAGT
TTTGGCAGGAGCCATTACTATACTATTAACTGATCGTAATTTTAATACGAGGTTTTTTGA
TCCGGCTGGAGGCGGTGATCCAATTTTATATCAACACCTATTTTGATTTTTT
>13225 G.paraguensis
AATTTTTGGGGTTTGATGTGGTATAGTTGGAACGGGGTTGTCTTTACTAATTCGTTTAGA
GTTAGGTACCGCTGGAGTTTTAATGGACGATCACTTTTTTAATGTAATTGTTACTGCACA
TGCTTTTGTTATAATTTTTTTCATAGTAATACCAATCATAATTGGTGGATTTGGTAATTG
AATGGTCCCACTATTAATCGGTGCACCTGACATAAGCTTTCCGCGAATAAACAACTTAAG
CTTTTGATTATTACCACCTTCATTTATTTTTTTAATTTTAAGCAGGCTAATTGAAGGGGG
CGCCGGAACAGGTTGAACAGTATACCCGCCATTAAGAAGTACGTTAGGTCATGCTGGAGC
TTCAGTTGACTTGGCAATTTTTTCACTGCACTTAGCTGGTATAAGTTCAATTTTAGGTGC
TATTAACTTTATTACCACAATTTTAAATATACGATCGGCCGGAATAAAAATAGAACGGTT
AAGCTTGTTTGTGTGATCAATTTTGATTACAGTTATCCTTCTTTTATTATCTCTTCCAGT
TTTGGCAGGAGCCATTACTATACTATTAACTGATCGTAATTTTAATACGAGGTTTTTTGA
TCCGGCTGGAGGCGGTGATCCAATTTTATATCAGCACCTATTTTGATT----
>13323 G.meristotrochus
AATTTTTGGAGTTTGGTGTGGAATGGTTGGTACTGGATTATCTTTATTAATTCGGTTAGA
GCTAGGAACTGCTGGTGTATTAATAGATGATCATTTTTTTAATGTAATTGTAACGGCTCA
TGCTTTTGTTATAATTTTTTTTATGGTTATACCAGTAATAATTGGAGGATTTGGTAATTG
AATGGTTCCTTTATTAATTGGTGCTCCTGACATAAGTTTTCCACGGATAAATAATTTAAG
ATTTTGATTACTTCCGCCATCTTTTATTTTTTTGATTTGTTCTAGATTAATTGAGGGAGG
TGCTGGAACTGGTTGAACAGTTTATCCACCTTTAAGAAGAACTTTAGGTCATGCAGGAGC
ATCAGTAGATTTAGCAATTTTTTCATTACATTTAGCTGGAATAAGTTCGATTTTAGGTGC
TATTAATTTTATTACTACTATTTTTAATATACGAGCACCTGGAATAAAAATAGAACGACT
AAGATTATTTGTTTGATCAATTTTGGTGACAGTTTTCTTACTTTTATTATCTTTACCTGT
TTTAGCAGGAGCTATTACAATATTATTAACAGATCGAAATTTTAACACTAGGTTTTTCG-
----------------------------------------------------
>13325 G.meristotrochus
AATTTTTGGAGTTTGGTGTGGAATGGTTGGTACTGGATTATCTTTATTAATTCGGTTAGA
GCTAGGAACTGCTGGTGTATTAATAGATGATCATTTTTTTAATGTAATTGTAACGGCTCA
TGCTTTTGTTATAATTTTTTTTATGGTTATACCAGTAATAATTGGAGGATTTGGTAATTG
AATGGTTCCTTTATTAATTGGTGCTCCTGACATAAGTTTTCCACGGATAAATAATTTAAG
ATTTTGATTACTTCCGCCATCTTTTATTTTTTTGATTTGTTCTAGATTAATTGAGGGAGG
TGCTGGAACTGGTTGAACAGTTTATCCACCTTTAAGAAGAACTTTAGGTCATGCAGGAGC
ATCAGTAGATTTAGCAATTTTTTCATTACATTTAGCTGGAATAAGTTCGATTTTAGGTGC
TATTAATTTTATTACTACTATTTTTAATATACGAGCACCTGGAATAAAAATAGAACGACT
AAGATTATTTGTTTGATCAATTTTGGTGACAGTTTTCTTACTTTTATTATCTTTACCTGT
TTTAGCAGGAGCTATT--------------------------------------------
----------------------------------------------------
>Everettia.sp
AATTTTTGGGGTTTGATGTGGAATAGTTGGAACAGGACTATCTTTATTAATTCGATTAGA
GTTAGGGACTGCTGGGGTGTTAATAGATGATCATTTTTTTAATGTGATTGTTACTGCTCA
TGCCTTTGTTATAATTTTTTTTATAGTAATACCTATTATAATTGGTGGATTTGGTAATTG
AATAGTACCCCTATTAATTGGCGCACCTGATATAAGGTTTCCTCGAATAAATAATATAAG
ATTTTGGTTGCTACCGCCTTCTTTTATTTTTCTTATTTGTTCAAGAATGGTTGAGGGTGG
GGCTGGAACAGGATGAACTGTATATCCTCCTTTAAGTGGCTTACTAGGGCATGCTGGAGC
TTCTGTGGATTTAGCTATTTTTTCTTTACATTTAGCTGGGATATCATCTATTTTAGGTGC
GATTAATTTTATTACAACAATTTTTAATATACGATCTCCTGGGATAACTATGGAGCGTGT
AAGGTTGTTTGTGTGATCAATTTTAGTTACTGTATTTTTATTACTACTATCATTACCTGT
TTTAGCTGGGGCTATTACAATACTATTAACTGATCGTAATTTTAACACTAGGTTTTTTGA
TCCTGCTGGTGGAGGAGACCCTATTTTATACCAACATTTATTTTGATTTTTT
