# Supplementary material for: A molecular phylogeny of Geotrochus and Trochomorpha species (Gastropoda: Trochomorphidae) in Sabah, Malaysia reveals convergent evolution of shell morphology driven by environmental influences
Source: PeerJ. 2021 Feb 2;9:e10526. doi: 10.7717/peerj.10526 (PMC7863784; doi:10.7717/peerj.10526)
Supplement: File S3 — A concatenated DNA data matrix for 16S, COI, and ITS Sequences for 36 taxa. DNA sequences alignment in FASTA format. Position 1–461: 16S; Position 462–1112: COI; and Position 1113–1918: ITS. [file peerj-09-10526-s003.zip › Additional File 3/Concatenated DNA Data Matrix with MrBayes Block.nex]

#NEXUS
begin data;
   dimensions ntax=36 nchar=1918;
   format missing=? gap=- matchchar=. datatype=dna;
   matrix

12670_G.kinabalusis   
????????????????????????????????????????????????????????????????????????????????
????????????????????????????????????????????????????????????????????????????????
????????????????????????????????????????????????????????????????????????????????
????????????????????????????????????????????????????????????????????????????????
????????????????????????????????????????????????????????????????????????????????
?????????????????????????????????????????????????????????????aagatgctgatataaaata
ggatcccctcccccagccggatcaaaaaagcttgtgttgaaattacgatcagttaataatatagtaatagctcctgctaa
aactggaagagatagtaaaagaagaacaactgtaattaaaattgaccaaacaaataaacttaaacgttctattttcattc
ctaccgctcgtatatttaaaatggtagtaataaaattaatagcacctaaaattgaacttatcccggctaaatgtaacgaa
aagatagcaagatcaactgaagcccctgcatggcccaacgtactacttaacggtggatatactgttcaaccggttcctgc
ccccccttcaattaaactactaagaattaaaaaaataaacgaagggggtaataatcaaaaacttaagttatttattcgcg
gaaagcttatatcaggtgcaccaattaatagcggtaccattcaattaccaaatcctccaattatgattggcattactata
aaaaaaattataacaaaagcatgagcagtgacaatcacattaaaaaagtgatcatctattaaaacaccagcagtacctaa
ttctaaacgaattagtagggatagtccagttccaaccataccgcaccaaactccaaaaattaaatatagagtaccaccgc
tcaaagttatcttt--tccacgtttct----------gcgccggcga--ccttccagcc-----gctgccttgcgaca-a
cagacttactcagagccgttaccaaaata-----ttgtctcgttcagcgaaaaacaaa--caacaaattagtccgataga
gatggtgggcgggcgag------cgctcaaatgagcgagcgagcgctctgacctctttaagcctcgcggcctacttccg-
aggagct--tcagcaccctcata-ctctccgagcgagcatgca--gtgcacaggcacccttccatcctatcataacgaa-
---cgcgttcgacgttttc-ttcctcaaagaccgccagagcaggcaggtgcgacgaagatgaaaaaa--a-tcaaacggg
aatccacttccggggcggcgcaactcatgatcttatgactgtttttgtggccagccagggccgggatcaatcgagccacg
ctctttaaacctgacgacccgacgagcatt-gcgctccagccgtcaccgtgggtcgtatcgaggactcatat-taggtac
cccaaaaagaaaaagggtagcggccagtcggtcggggaagcggcgcttcttgc---ggtccttccccattcgacgaaacg
a-aagactttttttt--gcgctctcattaaattggttttctgcctaccgtttccctgcctgcgagggcc-gaggtgcgga
tggggcgagaagaccggtaatgatccttccgcaggttcacctacggaaaccttgttacgacttttactttctccaagc
13016_G.meristotrochus
tcgcc-tgtt-tttcaaaaacatagctttatgtataatatattatataaagtaatacctgcccagtgata-atttt-aac
ggccgcagtactttgactgtgctaaggtagcataatcaattggcttttaattggagtctggaatgaatggataaatgaat
aatagctttcttattttaatttaaattaacttacttaaaaggtgaaaattcctttaat-attttaaatagacgagaagac
cctaggagtttta-aattttgttggggcgacattatagcat-tattt-aaacctataatttat-t-ttgaaatttaacaa
tttttaattatttaaaataaactaccctagggataacagcataatttaaaatt--aagtttgtgacctcgatgttggact
aggaaaatttaatattagctatattaaa-attttgttctgttcgaacattt-attcctacat.a................
.....t..a..a.....a.....g.....c..a.....a.....t.....t...........t.................
...a..t.a.....a......t.ag.a........cc........t...........t....gt...........t....
.aggt...........a.....a.............................c........t..a...........t...
..a..t..t.a...t.....t..t........a..t..a..t..t.....a........a...........a.....a..
a..t..c........t...ga.ca...c...........a..t..c..a.g.........t.....a........c..t.
....a.....g.....a.............aa..a.............................t.c...t..a..c...
..........................c..t.....t...........a..............t...........t.....
c.....c.......a..aa....a......a........t..a...................t.....at..t.......
........c.....ac-........t.ttt-actttg...t......--....t.....tct--..............-.
...........t.............gtc.a--at..................g.t...---g.a...ca.--........
.................------------------......................................t.....-
.......--........-.....-...................t-...............c...........cg------
-------.....a......c...............................................aa.a......a.t
.................................c.g....a...agtg.c......t.......-..........g....
.....................g........-.........................c.......g.....c.-.......
....g................................................---..................a.....
.t........-------...........g---.............t......................-t........--
..............................................................................
13017_G.kinabalusis   
????????????????????????????????????????????????????????????????????????????????
????????????????????????????????????????????????????????????????????????????????
????????????????????????????????????????????????????????????????????????????????
????????????????????????????????????????????????????????????????????????????????
????????????????????????????????????????????????????????????????????????????????
?????????????????????????????????????????????????????????????...................
................................................................................
................................................................................
................................................................................
................................................................................
................................................................................
................................................................................
................................................................................
.........................................................................???????
????????????????????????????????????????????????????????????????????????????????
????????????????????????????????????????????????????????????????????????????????
????????????????????????????????????????????????????????????????????????????????
????????????????????????????????????????????????????????????????????????????????
????????????????????????????????????????????????????????????????????????????????
????????????????????????????????????????????????????????????????????????????????
????????????????????????????????????????????????????????????????????????????????
????????????????????????????????????????????????????????????????????????????????
????????????????????????????????????????????????????????????????????????????????
??????????????????????????????????????????????????????????????????????????????
13061_G.paraguensis   
???????????????aaaaacatagctttatgtatttaatat-----aaggtgatacctgcccggtgag---ttttaaac
ggccgcagtactttgactgtgctaaggtagcataataaattggcttttaattggggtctggaatgaatggataaatgaat
ataatctttctaagcttaattttaagtaacttacttaaaaggtgaaaattcctttaat-aactttaatagacgagaagac
cctaggagtttcttttttt-gttggggcgacattatagca--acta-taaacctataatacacatgtgcatacacaccaa
aaggttttaactatgattaaactaccctagggataacagcataatttaa--ttt-aagattgtgacctcgatgttggact
aggaatatttaatattaactatattaaa-attttgttctgttcgaacattt--ctcctacat..g..t...........t
.....a..g..t.................c..c..a..a...................g.........g........c..
..............a.........g.t.........c...........c.....c..g.....c...........t....
.gg...a...............t..g........g..........................a..a.....g..c.gt...
..a..t..c.ag...........t..a.....a..t........t.....t..c..g..............t.....g..
g.............gc..g..t.a...............t.....t.......g......g........g..........
..........g...........g........t..g....................a..............t........g
.......................t.....a.....t.................g..c........t.....g........
c................aa..c.ac..c........t.....a..t.....c..........t...c..t..........
..............--...........----------..........--..........-----..............-.
.............................-----........................--...---..............
.................------........................................................-
.......--..............-...................--..................................-
---......t.........-...............................................--.a.........
........................................................g.......................
..............................-.........................................-.......
....g................................................---........................
.-.............tt....................................................-..........
..............................................................................
13068_G.paraguensis   
????????????????????????????????????????????????????????????????????????????????
????????????????????????????????????????????????????????????????????????????????
????????????????????????????????????????????????????????????????????????????????
????????????????????????????????????????????????????????????????????????????????
????????????????????????????????????????????????????????????????????????????????
?????????????????????????????????????????????????????????????......t............
........c..t.....g....................a..............c..c.g.........t..c..c.....
......g..g..c..............................................................t....
.a........c...........a.................c..........................c............
....................g..t..a.....a.................t..c.....c...........t.....g..
g.....c......................gg........t.....a.....c..........................t.
.g........g................g......c....................a....................c...
.............................a.....t...........................................g
c.............ac.a......c..g..c..............t....................c.a...........
..............tt...........----------..........--..........-----..............-.
.............................-----........................--...---..............
.................------........................................................-
.......--..............-...................--..................................-
---......t..t......-...............................................--.a.........
........................................................g.......................
..............................-.........................................-.......
....g................................................---........................
.-............ct-....................................................-..........
..............................................................................
13084_G.paraguensis   
????????????????????????????????????????????????????????????????????????????????
????????????????????????????????????????????????????????????????????????????????
????????????????????????????????????????????????????????????????????????????????
????????????????????????????????????????????????????????????????????????????????
????????????????????????????????????????????????????????????????????????????????
?????????????????????????????????????????????????????????????......t............
........c..t.....g....................a..............c..c.g.........t..c..c.....
......g..g..c..............................................................t....
.a........c...........a.................c..........................c............
....................g..t..a.....a.................t..c.....c...........t.....g..
g.....c......................gg........t.....a.....c..........................t.
.g........g................g......c....................a....................c...
.............................a.....t...........................................g
c.............ac.a......c..g..c..............t....................c.a....???????
????????????????????????????????????????????????????????????????????????????????
????????????????????????????????????????????????????????????????????????????????
????????????????????????????????????????????????????????????????????????????????
????????????????????????????????????????????????????????????????????????????????
????????????????????????????????????????????????????????????????????????????????
????????????????????????????????????????????????????????????????????????????????
????????????????????????????????????????????????????????????????????????????????
????????????????????????????????????????????????????????????????????????????????
????????????????????????????????????????????????????????????????????????????????
??????????????????????????????????????????????????????????????????????????????
13176_G.paraguensis   
???????????????aaaaacatagctttatgtatttaatat-----aaggtgatacctgcccggtgag---ttttaaac
ggccgcagtactttgactgtgctaaggtagcataataaattggcttttaattggggtctggaatgaatggataaatgaat
ataatctttctaagcttaattttaagtaacttacttaaaaggtgaaaattcctttaat-aactttaatagacgagaagac
cctaggagtttcttttttt-gttggggcgacattatagca--acta-taaacctataatatacatgtgcacacacaccaa
aaggttttaactgtgattaaactaccctagggataacagcataatttaa--ttt-aagattgtgacctcgatgttggact
aggaatatttaatattaactatattaaa-attttgttctgttcgaacattt--ctcctacat..g..t...........t
.....a..g..t.................c..c..a..a...................g.........g........c..
..............a.........g.t.........c........t..c.....c..g.....c...........t....
.gg...a...............t..g........g..........................a..a.....g..c.gt...
..a..t..c.ag...........t..a.....a..t........t.....t..c..g..............t.....g..
g.............gc..g..t.a...............t.....t..............g........g..........
..........g...........g........t..g....................a..............t........g
.......................t.....a.....t.................g..c........t.....g........
c................aa..c.ac..c........t.....a..t.....c..........t...c..t...???....
..............--...........----------..........--..........-----..............-.
.............................-----........................--...---..............
.................------........................................................-
.......--..............-...................--..................................-
---......t.........-...............................................--.a.........
........................................................g.......................
..............................-.........................................-.......
....g...........................................t....---...........c..t.........
.-.............tt....................................................-..........
..............................................................................
13177_G.paraguensis   
??????????????caaaaacatagctttatgtatttaatat-----aaggtgatacctgcccggtgag---ttttaaac
ggccgcagtactttgactgtgctaaggtagcataataaattggcttttaattggggtctggaatgaatggataaatgaat
ataatctttctaagcttaattttaagtaacttacttaaaaggtgaaaattcctttaat-aactttaatagacgagaagac
cctaggagtttcttttttt-gttggggcgacattatagca--acta-taaacctataatatacatgtgcacacacaccaa
aaggttttaactatgattaaactaccctagggataacagcataatttaa--ttt-aagattgtgacctcgatgttggact
aggaatatttaatattaactatattaaa-attttgttctgttcgaacattt--ctcctacat..g..............t
.....a..g..t.................c..c..a..a...................g.........g........c..
..............a.........g.t.........c........t..c.....c..g.....c...........t....
.gg...a...............t..g........g..........................a..a.....g..c.gt...
..a..t..c.ag...........t..a.....a..t........t.....t..c..g..............t.....g..
g.............gc..g..t.a...............t.....t..............g........g..........
..........g...........g........t..g....................a..............t........g
.......................t.....a.....t.................g..c........t.....g........
c................aa..c.ac..c........t.....a..t.....c..........t...c..t...???....
..............--...........----------..........--..........-----..............-.
.............................-----........................--...---..............
.................------........................................................-
.......--..............-...................--..................................-
---......t.........-...............................................--.a.........
........................................................g.......................
..............................-.........................................-.......
....g................................................---........................
.-.............tt....................................................-..........
..............................................................................
13223_G.paraguensis   
???????????????aaaaacatagctttatgtatttaatat-----aaggtgatacctgcccggtgag---ttttaaac
ggccgcagtactttgactgtgctaaggtagcataataaattggcttttaattggggtctggaatgaatggataaatgaat
ataatctttctaagcttaattttaagtaacttacttaaaaggtgaaaattcctttaat-aactttaatagacgagaagac
cctaggagtttcttttttttgttggggcgacattatagca--acta-taaacctataatatacatgtgcacacacaccaa
aaggttttaactatgattaaactaccctagggataacagcataatttaa--ttt-aagattgtgacctcgatgttggact
aggaatatttaatattaactatattaaa-attttgttctgttcgaacattt--ctcctacat..g..t...........t
.....a..g..t.................c..c..a..a...................g.........g........c..
..............a.........g.t.........c........t..c.....c..g.....c...........t....
.gg...a...............t..g........g..........................a..a.....g..c.gt...
..a..t..c.ag...........t..a.....a..t........t.....t..c..g..............t.....g..
g.............gc..g..t.a...............t.....t..............g........g..........
..........g...........g........t..g..t.................a..............t........g
.......................t.....a.....t.................g..c........t.....g........
c................aa..c.ac..c........t.....a..t.....c..........t...c..t..........
..............--...........----------..........--..........-----..............-.
.............................-----........................--...---..............
.................------........................................................-
.......--..............-...................--..................................-
---......t.........-...............................................--.a.........
........................................................g.......................
..............................-.........................................-.......
....g................................................---........................
.-.............tt....................................................-..........
..............................................................................
13224_G.paraguensis   
????????????????????????????????????????????????????????????????????????????????
????????????????????????????????????????????????????????????????????????????????
????????????????????????????????????????????????????????????????????????????????
????????????????????????????????????????????????????????????????????????????????
????????????????????????????????????????????????????????????????????????????????
?????????????????????????????????????????????????????????????t..g..t...........t
.....a..g..t.................c..c..a..a...................g.........g........c..
..............a.........g.t.........c........t..c.....c..g.....c...........t....
.gg...a...............t..g........g..........................a..a.....g..c.gt...
..a..t..c.ag...........t..a.....a..t........t.....t..c..g..............t.....g..
g.............gc..g..t.a...............t.....t..............g........g..........
..........g...........g....g...t..g....................a..............t........g
.......................t.....a.....t.................g..c........t.....g........
c................aa..c.ac..c........t.....a..t.....c..........t...c..t...???????
??............--...........----------..........--..........-----..............-.
.............................-----........................--...---..............
.................------........................................................-
.......--..............-...................--..................................-
---......t.........-...............................................--.a.........
........................................................g.......................
..............................-.........................................-.......
....g................................................---........................
.-.............tt....................................................-..........
..............................................................................
13225_G.paraguensis   
???????????????aaaaacatagctttatgtatttaatat-----aaggtgatacctgcccggtgag---ttttaaac
ggccgcagtactttgactgtgctaaggtagcataataaattggcttttaattggggtctggaatgaatggataaatgaat
ataatctttctaagcttaattttaagtaacttacttaaaaggtgaaaattcctttaat-aactttaatagacgagaagac
cctaggagtttcttttttt-gttggggcgacattatagca--acta-taaacctataatatacatgtgcacacacaccaa
aaggttttaactatgattaaactaccctagggataacagcataatttaa--ttt-aagattgtgacctcgatgttggact
aggaatatttaatattaactatattaaa-attttgttctgttcgaacattt--ctcctacat..g..............t
.....a..g..t.................c..c..a..a...................g.........g........c..
..............a.........g.t.........c........t..c.....c..g.....c...........t....
.gg...a...............t..g........g..........................a..a.....g..c.gt...
..a..t..c.ag...........t..a.....a..t........t.....t..c..g..............t.....g..
g.............gc..g..t.a...............t.....t..............g........g..........
..........g...........g........t..g....................a..............t........g
.......................t.....a.....t.................g..c........t.....g........
c................aa..c.ac..c........t.....a..t.....c..........t...c..t..........
..............--...........----------..........--..........-----..............-.
.............................-----........................--...---..............
.................------........................................................-
.......--..............-...................--..................................-
---......t.........-...............................................--.a.........
........................................................g.......................
..............................-.........................................-.......
....g................................................---........................
.-.............tt....................................................-..........
..............................................................................
13323_G.meristotrochus
??????????????caaaaacatagctttatgtataatatattatataaagtaatacctgcccagtgata-atttt-aac
ggccgcagtactttgactgtgctaaggtagcataatcaattggcttttaattggagtctggaatgaatggataaatgaat
aatagctttcttattttaatttaaattaacttacttaaaaggtgaaaattcctttaat-attttaaatagacgagaagac
cctaggagtttta-aattttgttggggcgacattatagcat-tattt-aaacctataatttat-t-ttgaaatttaacaa
tttttaattatttaaaataaactaccctagggataacagcataatttaaaatt--aagtttgtgacctcgatgttggact
aggaaaatttaatattagctatattaaa-attttgttctgttcgaacattt-attcctaca???????????????????
??????????????????????.g.....c..a.....a.....t.....t...........t.................
...a..t.a.....a......t.ag.a......c.cc........t...........t....gt...........t....
.aggt...........a.....a.............................c........t..a...........t...
..a..t..t.a...t.....t..t........a..t..a..t..t.....a........a...........a.....a..
a..t..c........t...ga.ca...c...........a..t..c..a.g.........t.....a........c..t.
....a.....g.....a.............aa..a.............................t.c...t..a..c...
..........................c..t.....t...........a..............t...........t....g
c.....c.......a..aa....a......a........t..a...................t...c.a????.......
........c.....ac-........t.ttt-actttg...t......--....t.....tct--..............-.
...........t.............gtc.a--at..................g.t...---g.a...ca.--........
.................--------------c.........................................t.....-
.......--........-.....-...................t-...............c...........cgttc---
----------..a......c...............................................aa.a......a.t
.................................c.g....a...agtg.c......t.......-..........g....
.....................g........-.........................c.......g.....c.-.......
....g................................................---..................a.....
.t........-------...........g---.............t......................-t........--
..............................................................................
13325_G.meristotrochus
tcgcc-tgtt-tatcaaaaacatagctttatgtataatatattatataaagtaatacctgcccagtgata-atttt-aac
ggccgcagtactttgactgtgctaaggtagcataatcaattggcttttaattggagtctggaatgaatggataaatgaat
aatagctttcttattttaatttaaattaacttacttaaaaggtgaaaattcctttaat-attttaaatagacgagaagac
cctaggagtttta-aattttgttggggcgacattatagcat-tattt-aaacctataatttat-t-ttgaaatttaacaa
tttttaattatttaaaataaactaccctagggataacagcataatttaaaatt--aagtttgtgacctcgatgttggact
aggaaaatttaatattagctatattaaa-attttgttctgttcgaacattt-attcctaca???????????????????
?????????????????????????????????????????????????????????????????...............
...a..t.a.....a......t.ag.a......c.cc........t...........t....gt...........t....
.aggt...........a.....a.............................c........t..a...........t...
..a..t..t.a...t.....t..t........a..t..a..t..t.....a........a...........a.....a..
a..t..c........t...ga.ca...c...........a..t..c..a.g.........t.....a........c..t.
....a.....g.....a.............aa..a.............................t.c...t..a..c...
..........................c..t.....t...........a..............t...........t....g
c.....c.......a..aa....a......a........t..a...................t...c.at..t???....
........c.....ac-........t.ttt-actttg...t......--....t.....tct--..............-.
...........t.............gtc.a--at..................g.t...---g.a...ca.--........
.................--------------c.........----............................t.....-
.......--........-.....-...................t-...............c...........cgttc---
----------..a......c...............................................aa.a......a.t
.................................c.g....a...agtg.c......t.......-..........g....
.....................g........-.........................c.......g.....c.-.......
....g................................................---..................a.....
.t........-------...........g---.............t......................-t........--
..............................................................................
13373_G.meristotrochus
????????????????????????????????????????????????????????????????????????????????
????????????????????????????????????????????????????????????????????????????????
????????????????????????????????????????????????????????????????????????????????
????????????????????????????????????????????????????????????????????????????????
????????????????????????????????????????????????????????????????????????????????
????????????????????????????????????????????????????????????????????????????????
????????????????????????????????????????????????????????????????????????????????
????????????????????????????????????????????????????????????????????????????????
????????????????????????????????????????????????????????????????????????????????
????????????????????????????????????????????????????????????????????????????????
????????????????????????????????????????????????????????????????????????????????
????????????????????????????????????????????????????????????????????????????????
????????????????????????????????????????????????????????????????????????????????
?????????????????????????????????????????????????????????????????????????.......
........c.....ac-........t.ttttactttg...t......--....t.....tct--..............-.
...........t.............gtc.a--at..................g.t...---g.a...ca.--........
.................agcgag..................................................t.....-
.......--........-.....a...................t-...............c...........cgttct.t
tat.a.......a......c...........................................c...aa.-......a.t
.................................c.g....a...agtg.c......t.......-..........g....
.....................g........-......t..................c.......g.....c.-.......
....g........................a.......................---..................a.....
.t........-------...........g---.............t......................-t.........-
-.............................................................................
13376_G.meristotrochus
????????????????????????????????????????????????????????????????????????????????
????????????????????????????????????????????????????????????????????????????????
????????????????????????????????????????????????????????????????????????????????
????????????????????????????????????????????????????????????????????????????????
????????????????????????????????????????????????????????????????????????????????
????????????????????????????????????????????????????????????????????????????????
????????????????????????????????????????????????????????????????????????????????
????????????????????????????????????????????????????????????????????????????????
????????????????????????????????????????????????????????????????????????????????
????????????????????????????????????????????????????????????????????????????????
????????????????????????????????????????????????????????????????????????????????
????????????????????????????????????????????????????????????????????????????????
????????????????????????????????????????????????????????????????????????????????
?????????????????????????????????????????????????????????????????????????.......
........c.....ac-........t.ttt-actttg...t......--....t.....tct--..............-.
...........t.............gtc.a--at..................g.t...---g.a...ca.--........
.................--------------c.........----............................t.....-
.......--........-.....-...................t-...............c...........cgttc---
----------..a......c...............................................aa.a......a.t
.................................c.g....a...agtg.c......t.......-..........g....
.....................g........-.........................c.......g.....c.-.......
....g................................................---..................a.....
.t........-------...........g---.............t......................-t........--
..............................................................................
6312_T.haptoderma     
tcgcc-tgtt-tatcaaaaacatagctttatgaattaaatat-----aaagtaaaacctgcccagtgatata-ttt-aac
ggccgcagtactttgactgtgctaaggtagcataataaattggcttttaattgaagtctggaatgaaaggataaatgaat
atttacttttttactttaatttaagtgaacttacttaaaaggtgaaaattcctttaattaattttaatagacgagaagac
cctaggagtttga-ttttttgttggggcggcattatagtag---ta--aaacctataatatataatatttaataaaacaa
aaattattttataaaataaaactaccctagggataacagcataatttta--tttaaagtttgtgacctcgatgttggact
aggaaaatttaatattagctatattaaaaattttgttctgttcgaacattttactcctacg???????????????????
????????????????????????????????????????????????????????????????????????????????
????????????????????????????????????????????????????????????????????????????????
????????????????????????????????????????????????????????????????????????????????
????????????????????????????????????????????????????????????????????????????????
????????????????????????????????????????????????????????????????????????????????
????????????????????????????????????????????????????????????????????????????????
????????????????????????????????????????????????????????????????????????????????
?????????????????????????????????????????????????????????????????????????.......
..............-t.........t.----------..........--....t.....-----c.............-.
...........g...........-...a.acaaa....................ac..----.a....a..a........
.................------....................................................c...-
.......--........-.....-....t...c..........ca...............c......c.........t.-
---......t..a....c.-........t.........................a...........-----......a..
...................................g........-...........t-..g.c............t....
.....................g........-.........................c.............ca-.......
....g................................................---..................a.....
.-........-------...........g---.............................g.......-........--
-.............................................................................
6335_T.thelecoryle    
????????????????????????????????????????????????????????????????????????????????
????????????????????????????????????????????????????????????????????????????????
????????????????????????????????????????????????????????????????????????????????
????????????????????????????????????????????????????????????????????????????????
????????????????????????????????????????????????????????????????????????????????
?????????????????????????????????????????????????????????????t.a...t...........t
.....a.....t.....t...........a..a..a..a.....t.....t.....a.g...t...........a.....
t..a..t.a...a.....t.at.a..a...a..............t.................c...........t..a.
..gga...........a.....a...........g........t..a.g...a...gaa..t..a...........t...
..a..t..t.a...t........a..ac.......t..t..t.c...c..a..c.....a..a........t..a..a..
t..t...........t...ga.ca...........c...t..t..a....g...c..g..t....t............t.
....t...........a.............aa.....t..............c..a........a..a..t.........
.......................g.....t.....a.....g.....a..............t.a............a.g
......c.......a..aa....aa........t..t.....a..t.....a..........t.....at..........
..............-t.........t.----------..........--....t.....-----c.............-.
...........g...............a.-caaa....................ac..----.a....a..a........
.................------....................................................c...-
.......--........-.....-....t...c..........ca...............c......c.........t.-
---......t..a....c.-........t.........................a...........-----......a..
...................................g........-...........t.......-..........t....
.....................g........-.........................c.............ca-.......
....g................................................---..................a.....
.-........-------...........g---.....................................-........--
-.............................................................................
6342_G.oedobasis      
tcgcc-tgtt-taacaaaaacatagctttacgga--ctttat---gtaaggtgatacctgcccggtgat-ca-ttt-aac
ggccgcagtactttgactgtgctaaggtagcataataaattggcttttaattgaagtctagaatgaacggataaatgaat
agaacctttcttaatttaagtttttaaaatttacttaggaggtgaaaattcctttagt-gacttaaataaacgagaagac
cctaggagttttt-tattttgttggggcgacactgcagca---cttt--aacctgcga-acaaaaaagtaattttacaaa
ttatt-ttaatgaaaattaagctaccctagggataacagcataatttataat---aagattgtgacctcgatgttggact
aggaaaatttaatgttaactatattaaag????????????????????????????????t..g...............
..g.....c..g.....a..g........c..a..a..a.....t.....g.....c..c..t.....g..c..c..c..
...a..c.ag....ac..t..t..t........g........g.....t.....c..g....gc..c..c.....t....
.cgg...c........a..g..a..g..............t..c..............a.gt..t...........a...
..a........g.....c..c.....c..g.....t..t..g..g.....t.....g..a..c........c.....g..
...g..c.......tt..c..g........g........g.cg.....c.gc.gc....................c....
.............c.....t...........g..a........g..g.....c..c........a...............
.............t...g..g........t..............g.ga..g......g....c..t..gc.t.....c.g
c.....c.......ac.....c..c..t........t..g..a.....t..c..........tg....ag..g.......
..........a...--...........----------..........--..........-----..............-.
...........g.................-----....................a...a-....................
.................------.............t.......a....t.............................-
.......--..............-...................--...............c...............t..-
---.t....t..a......-.........................t.....................c-.a......a.t
........................................................g.......................
..............................-.........................................-.......
.....................................................---........................
.-............---.....g..............................................-.........g
..............................................................................
6343_G.oedobasis      
????????????????????????????????????????????????????????????????????????????????
????????????????????????????????????????????????????????????????????????????????
????????????????????????????????????????????????????????????????????????????????
????????????????????????????????????????????????????????????????????????????????
????????????????????????????????????????????????????????????????????????????????
?????????????????????????????????????????????????????????????t.a...t............
.....t.....a.....t...........c..a..a..a.....t.................t...........a..c..
...a..t.at....a...t.at.at.................a..t..c..............c...........t....
..ggt...........a.....a.................g..c...........g.....t..............a...
..a..g..c..g...........t..g.....a..t..t..g........t........a...........t..g..c..
t..a..........tt.......................a.c...a..............c.....a...........t.
....a.........................aa..a.tt.................a........a.....t.....c...
.............................t.....t...........a.....t...g....t..c..c..c..g.....
c.............a..aa..c.a............t..t..a..t................tg....a....???????
????????????????????????????????????????????????????????????????????????????????
????????????????????????????????????????????????????????????????????????????????
????????????????????????????????????????????????????????????????????????????????
????????????????????????????????????????????????????????????????????????????????
????????????????????????????????????????????????????????????????????????????????
????????????????????????????????????????????????????????????????????????????????
????????????????????????????????????????????????????????????????????????????????
????????????????????????????????????????????????????????????????????????????????
????????????????????????????????????????????????????????????????????????????????
??????????????????????????????????????????????????????????????????????????????
6344_labuanensis      
???????????????aaaaacatagctttatgtt--atttat---ataaagtaatacctgcccagtgatttactttaaac
ggccgcagtactttgactgtgctaaggtagcataataaattggcttttaattggagtctagaatgaacggataaatgaat
aaaacctttctaaatttaaattttatgaaattactcaaaaggtgaaaattcctttaat-aatttaaatagacgagaagac
cctaggagtttta--tttttgttggggcgacattgcagcaaatatgt-aaacctgtaataaaaaataattttttaaaaaa
aactt-ttaataaaaaataaactaccctagggataacagcataatttaagatt--aagattgtgacctcgatgttggact
aggaaagtttaatattaactatattaaag-ttttgttctgttcgaacagtatt-tcctacat.a................
.....a..c..a..g..............c..a..a..a.....t..g..........g...t...........a.....
...a..t.a.........g..t.at.................a.....t.......g......t...........t....
..ggt........g..g.....a.........................................a...........a...
..a..t..t.a............t..g.....t..t..............a........a....................
t..g...........t.......................g.ct..a....gc..c...........a...........t.
....a..........................g..a..t..............c..c........a........c.....g
....................g........t.....t.................g...g.c..t..c.....c..t.....
..............a..aa.....g...........t..t..a..t.....c..........t.....a...........
..............--...........----------..........--..........-----..............-.
.............................-----....................a...--....................
.................------........................................................-
.......--..............-...................--...............c..................-
---......t.........-...............................................--.a......a..
...................................g....................g.......................
...................a..........-...................a.....................-.......
.....................................................---........................
.-............---....................................................-..........
.................................................................?????????????
6347_T.rhysa          
??????????????????????????????????????????????????gtaatacctgcccagtgatt-atttt-aac
ggccgcagtactttgactgtgctaaggtagcataataaattggcttttaattggagtctagaatgaacggataaatgaat
aaaatctttttcaatttaaattttaagaagttacttaaaaggtgaaaattcctttaat-aatttaaatagacgagaagac
cctaggagttttt-tattttgttggggcgacattacagcaa-actatcaaacctgtaata-ataaaaagtaattcaacaa
attta-tttaaaaaatttaaactaccctagggataacagcataatttaactttttaagtttgtgacctcgatgttggatt
aggaaaatttaatattaactgtattaaag-ttttgttctgttcgaacaatattctcctacat.a...t............
.....a.....a.....t...........c..a..a..a.....t..g...........c..t...........a.....
...a..c.a.....a......t.at.................a..t..t..............t.....c.....t..a.
..gt............a.....a....................c.................t..a...........a...
..a.....t.a............t..a.....a..t..t..t........a........a...........a........
t..............t........g..........c...a.c...c....g...............a...........t.
....a.....g..t..c..c........c.aa..a.tt..............c..a........a.....t.........
.............................t.................a.........g....t..t.....t..c.....
c................aa....a............t.....a..t....ac..........t.....a...........
..............--.........t.----------..........--..........-----..............-.
...........g.................-----....................a...--....................
.................------........................................................-
.......--..............-...................--...............c..................-
---......t.........-...............................................--.a......a..
...................................g....................g.......................
..............................-...................a.....................-.......
.....................................................---........................
.-............---....................................................-..........
..............................................................................
6349_T.haptoderma     
tcgcc-tgtt-tatcaaaaacatagctttatgaattaaatat-----aaagtaaaacctgcccagtgatata-ttt-aac
ggccgcagtactttgactgtgctaaggtagcataataaattggcttttaattgaagtctggaatgaaaggataaatgaat
atttacttttttactttaatttaagtgaacttacttaaaaggtgaaaattcctttaattaattttaatagacgagaagac
cctaggagtttga-ttttttgttggggcggcattatagta--a-ta--aaacctataatatataatatttaatataacaa
aaattattttataaaataaaactaccctagggataacagcataatttta--tttaaagtttgtgacctcgatgttggact
aggaaaatttaatattagctatattaaaaattttgttctgttcgaacattttactcctacat.a...t...........t
.....a.....t.....t...........a..a..a..a.....t.....t.....a.g...t...........a.....
t..a..t.a...a.....t.at.a..a...a..............t.................c...........t..a.
..gga...........a.....a...........g........t..a.g...a...gaa..t..a...........t...
..a..t..t.a...t........a..ac.......t..t..t.c...c..a..c.....a..a........t..a..a..
t..t...........t...ga.ca...........c...t..t..a....g...c..g..t..c.t............t.
....t...........a.............aa.....t..............c..a........a..a..t.........
.......................g.....t.....a.....g.....a..............t.a............a.g
......c.......a..aa....aa........t..t.....a..t.....a..........t.....at...???????
?????.........-t.........t.----------..........--....t.....-----c.............-.
...........g...........c...a.acaaa....................ac..----.a....a..a........
.................------....................................................c...-
.......--........-.....-....t...c..........ca...............c......c.........t.-
---......t..a....c.-........t.........................a...........-----......a..
...................................g........-...........t-..g.c............t....
.....................g........-.........................c.............c.-.......
....g................................................---..................a.....
.-........-------...........g---.....................................-........--
-.............................................................................
6350_T.rhysa          
tcgcc-tgtt-tatcaaaaacatagctttatggtatatttat---ataaagtaatacctgcccagtgatt-atttt-aac
ggccgcagtactttgactgtgctaaggtagcataataaattggcttttaattggagtctagaatgaacggataaatgaat
aaaatctttttcaatttaaattttaagaagttacttaaaaggtgaaaattcctttaat-aatttaaatagacgagaagac
cctaggagttttt-tattttgttggggcgacattacagcaa-actatcaaacctgtaata-ataaaaagtgattcaacaa
attta-tttaaaaaatttaaactaccctagggataacagcataatttaactttttaagtttgtgacctcgatgttggatt
aggaaaatttaatattaattgtattaaag-ttttgttctgttcgaacaatattctcctacat.a...t............
.....a.....a.....t...........c..a..a..a.....t..g...........c..t...........a.....
...a..c.a.....a......t.at.................a..t..t..............t.....c.....t..a.
..gt............a.....a....................c.................t..a...........a...
..a.....t.a............t..a.....a..t..t..t........a........a...........a........
t..............t........g..........c...a.c...c....g...............a...........t.
....a.....g..t..c..c..........aa..a.tt..............c..a........a.....t.........
.............................t.................a.........g....t..t.....t..c.....
c................aa....a............t.....a..t....ac..........t.....a....???????
?????.........--...........----------..........--..........-----..............-.
...........g.................-----....................a...--....................
.................------........................................................-
.......--..............-...................--...............c..................-
---......t.........-...............................................--.a......a..
...................................g....................g.......................
..............................-...................a.....................-.......
.....................................................---........................
.-............---....................................................-..........
..............................................................................
6353_T.rhysa          
tcgccctgttttatcaaaaacatagctttatggtatatttat---ataaagtaatacctgcccagtgatt-atttt-aac
ggccgcagtactttgactgtgctaaggtagcataataaattggcttttaattggagtctagaatgaacggataaatgaat
aaaatctttttcaatttaaattttaagaagttacttaaaaggtgaaaattcctttaat-aatttaaatagacgagaagac
cctaggagttttt-tattttgttggggcgacattacagcaa-actatcaaacctgtaata-ataaaaagtaattcaacaa
attta-tttaaaaaatttaaactaccctagggataacagcataatttaactttttaagtttgtgacctcgatgttggatt
aggaaaatttaatattaactgtattaaag-ttttgttctgttcgaacaacattctcctacat.a...t............
.....a.....a.....t...........c..a..a..a.....t..g...........c..t...........a.....
...a..c.a.....a......t.at.................a..t..t..............t.....c.....t..a.
..gt............a.....a....................c.................t..a...........a...
..a.....t.a............t..a.....a..t..t..t........a........a...........a........
t..............t........g..........c...a.c...c....g...............a...........t.
....a.....g..t..c..c..........aa..a.tt..............c..a........a.....t.........
.............................t.................a.........g....t..t.....t..c.....
c................aa....a............t.....a..t....ac..........t.....a....???????
????????????????????????????????????????????????????????????????????????????????
????????????????????????????????????????????????????????????????????????????????
????????????????????????????????????????????????????????????????????????????????
????????????????????????????????????????????????????????????????????????????????
????????????????????????????????????????????????????????????????????????????????
????????????????????????????????????????????????????????????????????????????????
????????????????????????????????????????????????????????????????????????????????
????????????????????????????????????????????????????????????????????????????????
????????????????????????????????????????????????????????????????????????????????
??????????????????????????????????????????????????????????????????????????????
6354_T.rhysa          
????????????????????????????????????????????????????????????????????????????????
????????????????????????????????????????????????????????????????????????????????
????????????????????????????????????????????????????????????????????????????????
????????????????????????????????????????????????????????????????????????????????
????????????????????????????????????????????????????????????????????????????????
?????????????????????????????????????????????????????????????t.a...t............
.....a.....a.....t...........c..a..a..a.....t..g...........c..t...........a.....
...a..c.a.....a......t.at.................a..t..t..............t.....c.....t..a.
..gt............a.....a....................c.................t..a...........a...
..a.....t.a............t..a.....a..t..t..t........a........a...........a........
t..............t........g..........c...a.c...c....g...............a...........t.
....a.....g..t..c..c..........aa..a.tt..............c..a........a.....t.........
.............................t.................a.........g....t..t.....t..c.....
c................aa....a............t.....a..t....ac..........t.....a...........
..............--...........----------..........--..........-----..............-.
...........g.................-----....................a...--....................
.................------........................................................-
.......--..............-...................--...............c..................-
---......t.........-...............................................--.a......a..
...................................g....................g.......................
..............................-...................a.....................-.......
.....................................................---........................
.-............---....................................................-..........
..............................................................................
6356_T.haptoderma     
tcgcc-tgtt-tatcaaaaacatagctttatgaattaaatat-----aaagtaaaacctgcccagtgattta-ttt-aac
ggccgcagtactttgactgtgctaaggtagcataataaattggcttttaattgaagtctggaatgaaaggataaatgaat
atttacttttttactttaatttaagtgaacttacttaaaaggtgaaaattcctttaattaattttaatagacgagaagac
cctaggagtttga-ttttttgttggggcggcattatagtag---ta--aaacctataatatgtaatatttaatataacaa
aaattattttataaaataaaactaccctagggataacagcataatttta--tttaaagtttgtgacctcgatgttggact
aggaaaatttaatattagctatattaaaaattttgttctgttcgaacattttactcctacat.a...t...........t
.....a.....t.....t.....g.....a..a..a..a.....t.....t.....a.g...t...........a.....
t..a..t.a...a.....t.at.a..a...a..............t.................c...........t..a.
..gga...........a.....a...........g........t..a.g.......gaa..t..a...............
..a..t..t.a...t........a..ac.......t..t..t.c...c..a..c..g..a..a........t..a..a..
t..............t...ga.ca...........c...t..c..a....g...c..g..t..c.t............t.
....t...........a.............aa.....t..............c..a........a..a..t.........
.......................g.....t.....a.....g.....a..............t.a............a.g
......c.......a..aa....aa........t..t.....a..t.....a..........t.....at...???????
???????????...-t.........t.----------..........--....t.....-----c.............-.
...........g...........-...a.acaaa....................ac..----.a....a..a........
.................------....................................................c...-
.......--........-.....-....t...c..........ca...............c......c.........t.-
---......t..a....c.-........t.........................a...........-----......a..
...................................g........-...........t-..g.c............t....
.....................g........-.........................c.............c.-.......
....g................................................---..................a.....
.-........-------...........g---.....................................-........--
-.............................................................................
6404_G.oedobasis      
?cgccttgtt-tctcaaaaacatagctttatggt--ttttat---gtaaggtaatacctgcccggtgact--tttt-aac
ggccgcagtactttgactgtgctaaggtagcataataaattggcttttaattgaagtctagaatgaacggataaatgaat
aacgcctttctaaatttaattattaaaaatttacttaagaggtgaaaattcctttaat-agttaaaatagacgagaagac
cctaggagttttaattttttgttggggcgacattatagcag--atac--aacctataa-ataataaagtaattttaccaa
ttctt-ttaataacaattaaactaccctagggataacagcataattt---ttttaaagattgtgacctcgatgttggatt
aggaaaatttaatattaactatattaagg-ttttgttctgttcgaacagta-tctcctacat.a................
.....a.....a.....t..g...........a..a..a.....t.................t...........a....g
...a..........a...t.at.at...........c.....a.....t..............t.....c.....t..c.
..ggt...........a.....a.................g..c...........g.....t.....c........a...
..a.....c.a............t..a........t..a..t........t..g.....a...........t........
t..g..........tt..t...........g...g....g.c...a.....c..c.....t.....a.............
....c....................c....aa..a.t...............c..a........a...........c...
.............................t..g.....g..g...........g...g....t..t..g..t........
..............a..aa..c..c...........t..t..a..t.....c..........t.....a....???....
..........a...--...........----------..........--.....a....-----..............-.
...........g.................-----....................a...aa....................
.................------.............t.t.....a..................................-
.......--..............-...................--...............c...............t..-
---.t....t..a......-.........................t.....................c-.a......a.t
........................................................g.......................
..............................-.........................................-.......
.....................................................---........................
.-............---.....g..............................................-..........
..............................................................................
6406_G.subscalasis    
tcgcc-tgtt-tatcaaaaacatagctttatgttacatatat---ataaggtaatacctgcccagtgatata-ttt-aac
ggccgcagtactttgactgtgctaaggtagcataataaattggcttttaattggagtctagaatgaatggataaatgaat
aaaaactttttcaatttaatttataaaaaattacttaaaaggtgaaaattccttttat-aattaaaatagacgagaagac
cctaggagttttt-tattttgttggggcgacattacagca--atatt--aacctgtaatagaaaaaaaacaatttacaga
tttta-ttaataaaaattaaactaccctagggataacagcataatttaaa-tt--aagtttgtgacctcgatgttggatt
agggaaatttaatattaactatattaaag-ttttgttctgttcgaacaattttc-cctacat.a...t............
..g..t.....a.....t........g..t..a..a..a.....t.....g...........t...........a.....
...a..t.a.....a......t.at.................a..t..t..............t.....c.....t..g.
..ggt...........a.....a....................c.....g...........t..a...........a...
..a.....t.a............t..a.....a..t..t..t........a........a...........a........
...a..c........t...................c...a.c...t....................a...........t.
....a.....g...................aa..a.tt.....g....................a.....t.........
.............................t.................a.....g...g....t..t.....t..t.....
.................aa....a.........t..t.....a.......aa..g.......t.....a...........
..............--...........----------..........--..........-----..............-.
...........g.................-----....................a...--....................
.................------........................................................-
.......--..............-...................--...............c..................-
---......t.........-...............................................--.a......a..
...................................g....................g.......................
..............................-...................a.....................-...a...
.....................................................---........................
.-.............--....................................................-..........
..............................................................................
6407_T.rhysa          
tcgcc-tgtt-tatcaaaaacatagctttatggtatatttat---ataaagtaatacctgcccagtgatt-atttt-aac
ggccgcagtactttgactgtgctaaggtagcataataaattggcttttaattggagtctagaatgaacggataaatgaat
aaaatctttttcaatttaaattttaagaagttacttaaaaggtgaaaattcctttaat-aatttaaatagacgagaagac
cctaggagttttt-tattttgttggggcgacattacagcaa-actatcaaacctgtaata-ataaaaagtaattcaacaa
atttt-tttaaaaaatttaaactaccctagggataacagcataatttaactttttaagtttgtgacctcgatgttggatt
aggaaaatttaatattaactgtattaaag-ttttgttctgttcgaacaatattctcctacat.a...t............
.....a.....a.....t...........c..a..a..a.....t..g...........c..t...........a.....
...a..c.a.....a......t.at.................a..t..t..............t.....c.....t..a.
..gt............a.....a....................c.................t..a...........a...
..a.....t.a............t..a.....a..t..t..t........a........a...........a........
t..............t........g..........c...a.c...c....g...............a...........t.
....a.....g..t..c..c..........aa..a.tt..............c..a........a.....t.........
.............................t.................a.........g....t..t.....t..c.....
c................aa....a............t.....a..t....ac..........t.....a...........
..............--...........----------..........--..........-----..............-.
...........g.................-----....................a...--....................
.................------........................................................-
.......--..............-...................--...............c..................-
---......t.........-...............................................--.a......a..
...................................g....................g.......................
..............................-...................a.....................-.......
.....................................................---........................
.-............---....................................................-..........
..............................................................................
6408_T.haptoderma     
????????????????????????????????????????????????????????????????????????????????
????????????????????????????????????????????????????????????????????????????????
????????????????????????????????????????????????????????????????????????????????
????????????????????????????????????????????????????????????????????????????????
????????????????????????????????????????????????????????????????????????????????
?????????????????????????????????????????????????????????????t.a...t...........t
.....a.....t.....t...........a..a..a..a.....t.....t.....a.g...t...........a.....
t..a..t.a...a.....t.at.a..a...a..............t.................c...........t..a.
..ggaa..........a.....a...........g........t..a.g...a...gaa..t..a...........t...
..a..t..t.a...t........a..ac.......t..t..t.c...c..a..c.....a..a........t..a..a..
t..t...........t...ga.ca...........c...t..t..a....g...c..g..t....t............t.
....t...........a.............aa.....t..............c..a........a..a..t.........
.......................g.....t.....a.....g.....a..............t.a............a.g
......c.......a..aa....aa........t..t.....a..t.....a..........t.....at...???????
????????????????????????????????????????????????????????????????????????????????
????????????????????????????????????????????????????????????????????????????????
????????????????????????????????????????????????????????????????????????????????
????????????????????????????????????????????????????????????????????????????????
????????????????????????????????????????????????????????????????????????????????
????????????????????????????????????????????????????????????????????????????????
????????????????????????????????????????????????????????????????????????????????
????????????????????????????????????????????????????????????????????????????????
????????????????????????????????????????????????????????????????????????????????
??????????????????????????????????????????????????????????????????????????????
6409_T.haptoderma     
????????????????????????????????????????????????????????????????????????????????
????????????????????????????????????????????????????????????????????????????????
????????????????????????????????????????????????????????????????????????????????
????????????????????????????????????????????????????????????????????????????????
????????????????????????????????????????????????????????????????????????????????
?????????????????????????????????????????????????????????????t.a...t...........t
.....a.....t.....t...........a..a..a..a.....t.....t.....a.g...t...........a.....
t..a..t.a...a.....t.at.a..a...a..............t.................c...........t..a.
..ggaa..........a.....a...........g........t..a.g...a...gaa..t..a...........t...
..a..t..t.a...t........a..ac.......t..t..t.c...c..a..c.....a..a........t..a..a..
t..t...........t...ga.ca...........c...t..t..a....g...c..g..t..c.t............t.
....t...........a.............aa.....t..............c..a........a..a..t.........
.......................g.....t.....a.....g.....a..............t.a............a.g
......c.......a..aa....aa........t..t.....a..t.....a..........t.....at..?.......
..............-t.........t.----------..........--....t.....-----c.............-.
...........g...........c...a.acaaa....................ac..----.a....a..a........
.................------....................................................c...-
.......--........-.....-....t...c..........ca...............c......c.........t.-
---......t..a....c.-........t.........................a...........-----......a..
...................................g........-...........t-..g.c............t....
.....................g........-.........................c.............c.-.......
....g................................................---..................a.....
.-........-------...........g---.....................................-........--
-.............................................................................
6411_T.rhysa          
tcgcc-tgtt-tatcaaaaacatagctttatggtatatttat---ataaagtaatacctgcccagtgatt-atttt-aac
ggccgcagtactttgactgtgctaaggtagcataataaattggcttttaattggagtctagaatgaacggataaatgaat
aaaatctttttcaatttaaattttaagaagttacttaaaaggtgaaaattcctttaat-aatttaaatagacgagaagac
cctaggagttttt-tattttgttggggcgacattacagcaa-actatcaaacctgtaata-ataaaaagtaattcaacaa
atttt-tttaaaaaatttaaactaccctagggataacagcataatttaactttttaagtttgtgacctcgatgttggatt
aggaaaatttaatattaactgtattaaag-ttttgttctgttcgaacaatattctcctacat.a...t............
.....a.....a.....t...........c..a..a..a.....t..g...........c..t...........a.....
...a..c.a.....a......t.at.................a..t..t..............t.....c.....t..a.
..gt............a.....a....................c.................t..a...........a...
..a.....t.a............t..a.....a..t..t..t........a........a...........a........
t..............t........g..........c...a.c...c....g...............a...........t.
....a.....g..t..c..c..........aa..a.tt..............c..a........a.....t.........
.............................t.................a.........g....t..t.....t..c.....
c................aa....a............t.....a..t....ac..........t.....a...........
..............--...........----------..........--..........-----..............-.
...........g.................-----....................a...--....................
.................------........................................................-
.......--..............-...................--...............c..................-
---......t.........-...............................................--.a......a..
...................................g....................g.......................
..............................-...................a.....................-.......
.....................................................---........................
.-............---....................................................-..........
..............................................................................
6412_T.haptoderma     
tcgcc-tgtt-tatcaaaaacatagctttatgaattaaatat-----aaagtaaaacctgcccagtgatata-ttt-aac
ggccgcagtactttgactgtgctaaggtagcataataaattggcttttaattgaagtctggaatgaaaggataaatgaat
atttacttttttactttaatttaagtgaacttacttaaaaggtgaaaattcctttaattaattttaatagacgagaagac
cctaggagtttga-ttttttgttggggcggcattatagta--a-ta--aaacctataatatataatatttaatataacaa
aaattattttataaaataaaactaccctagggataacagcataatttta--tttaaagtttgtgacctcgatgttggact
aggaaaatttaatattagctatattaaaaattttgttctgttcgaacattttactcctacat.a...t...........t
.....a.....t.....t...........a..a..a..a.....t.....t.....a.g...t...........a.....
t..a..t.a...a.....t.at.a..a...a..............t.................t...........t..a.
..gga...........a.....a...........g........t..a.g...a...gaa..t..a...........t...
..a..t..t.a...t........a..ac.......t..t..t.c...c..a..c.....a..a........t..a..a..
t..t...........t...ga.ca...............t..t..a....g...c..g..t..c.t............t.
....t...........a.............aa.....t..............c..a........a..a..t.....c...
.......................g.....t.....a.....g.....a..............t.a............a.g
......c.......a..aa....aa........t..t.....a..t.....a..........t.....at..........
..............-t.........t.----------..........--....t.....-----c.............-.
...........g...........c...a.acaaa....................ac..----.a....a..a........
.................------....................................................c...-
.......--........-.....-....t...c..........ca...............c......c.........t.-
---......t..a....c.-........t..........--......-......a...........-----......a..
...................................g........-...........t-..g.c............t....
.....................g........-.........................c.............c.-.......
....g................................................---..................a.....
.-........-------...........g---.....................................-........--
-.............................................................................
6413_T.haptoderma     
????????????????????????????????????????????????????????????????????????????????
????????????????????????????????????????????????????????????????????????????????
????????????????????????????????????????????????????????????????????????????????
????????????????????????????????????????????????????????????????????????????????
????????????????????????????????????????????????????????????????????????????????
?????????????????????????????????????????????????????????????t.a...t...........t
.....a.....t.....t...........a..a..a..a.....t.....t.....a.g...t...........a.....
t..a..t.a...a.....t.at.a..a...a..............t.................c...........t..a.
..gga...........a.....a...........g........t..a.g...a...gaa..t..a...........t...
..a..t..t.a...t........a..ac.......t..t..t.c...c..a.....g..a..a........t..a..a..
t..............t...ga.ca...............t..t..a...........g..t....t............t.
....t...........g.............aa.....t..............c..a........a..a..t.........
.......................g.....t.....a.....g.....a..............t.a............a.g
......c.......a..aa....aa........t..t.....a..t.....a..........t.....at..........
..............-t.........t.----------..........--....t.....-----c.............-.
...........g...........c...a.acaaa....................ac..----.a....a..a........
.................------....................................................c...-
.......--........-.....-....t...c..........ca...............c......c.........t.-
---......t..a....c.-........t.........................a...........-----......a..
...................................g........-...........t.......-..........t....
.....................g........-.........................c.............c.-.......
....g................................................---..................a.....
.-........-------...........g---.....................................-........--
-.............................................................................
6417_T.haptoderma     
????????????????????????????????????????????????????????????????????????????????
????????????????????????????????????????????????????????????????????????????????
????????????????????????????????????????????????????????????????????????????????
????????????????????????????????????????????????????????????????????????????????
????????????????????????????????????????????????????????????????????????????????
?????????????????????????????????????????????????????????????t.a...t...........t
.....a.....t.....t...........a..a..a..a.....t.....t.....a.g...t...........a.....
t..a..t.a...a.....t.at.a..a...a..............t.................c...........t..a.
..gga...........a.....a...........g........t..a.g...a...gaa..t..a...........t...
..a..t..t.a...t........a..ac.......t..t..t.c...c..a..c.....a..a........t..a..a..
t..t...........t...ga.ca...........c...t..t..a....g...c..g..t..c.t............t.
....t...........a.............aa.....t..............c..a........a..a..t.........
.......................g.....t.....a.....g.....a..............t.a............a.g
......c.......a..aa....aa........t..t.....a..t.....a..........t.....at..........
..............-t.........t.----------..........--....t.....-----c.............-.
...........g...........c...a.acaaa....................ac..----.a....a.aa......a.
a.g..g...g.......------.....................................c..............c...-
.......--........-.....-....t.a.c..........ca.g.............c......c.........t.-
---......t..a....c.-........t........a..........g.....a..a........-----......a..
...................................g........-..g........t-..g.c.........a..t....
...............a.....g........-.........................c.............c.-.......
.....................................................---...............a..a.....
.-........-------...........g---.....................................c........--
-.......................................t.....-.........................-.-...
Everettia.sp          
???????????????aaaaacatagcctaatgta-aaaatat-----taggttaaacctgctcactgaataa--ttaaag
agccgcagtaccttgactgtgctaaggtagcataataaattgacttttaattggggccttgaatgaaaggataattggat
agtttctgtcttattttaatttatttaaatttacttagaaggtgaaaattcctttaat--gatttaatagacgagaagac
cctaggagttttt-gtttttgttggggcgacagtgtagcat--at----aacctac-atttatatattt-aatttaacga
gttaaactaattaaaattaaactaccctagggataacagcataattatttatt--tagtttgtgacctcgatgttggact
agggacttttaaagctaacagcgttaatt-ggcagttctgttcgaac-tttgttacctacat.a...t..g.........
..g..t.....a.....a...........c..a.....a...................g...t........c..a.....
...a..t.at.......gt.at.a..at..a....c.........t..c.....c..c....c...c..c..ag.t..c.
.agga.a.........a.....t..t..............c...........a..tga......a...........a...
..a.....t.a...c..a.....t..a.....c..t.gtaag.c......a..a........a.....t..t.....a..
...a..c....cc.tt..tga.ca...a.g.........a.....c....gc..c.....t....ta...........a.
....c..............g...........g.....t.................a........a..a..t.........
.................g...........a.................a..............c..c........c.....
c.....t.......a..aa........t........t..t..a..t.....c..........t...a..????.......
........t....cta-..gta...tc---------aa.t.t..a..ac......gaggaaggatt..a..cc.....c.
a.a.aaa.gcgtt...t.cg.ggc..tgtg--aa...gtctag.gt...t..g..tgga--ggtg.t..ttcttctc.c.
cc.c.gc.a......g.----------------.c.tga..--------.t................t....g.c..gac
.......gcc.c.gg..g.ggaca..actg.t.gt..tt.tggc-cc.at..........c-------gg.gag.a..c-
--------.t.gg.ac.g.acct...---.gt..ttt---.gca.t..ac.a.a.g.c-.......-------...aaaa
..aaa..a............tct...g..c.....g.g.....----g..t.....g.ac....agcagtctt..agt..
...a.........g...t...g...a.cc.c.g....a..............a...c.c.t.........gcg.......
....g.c.....c..............c...g...a.gg.aa.a.....a...tcaa.cg.cc...at....g.acg.aa
g-.c..a...a...---...agac...c.---gcaca.ct......g...c..---------a.at.aat...c.a.t.c
.t....c...ta....a.............................................................
;
end;


Begin mrbayes;
set autoclose=no nowarn=yes;
charset 16SCOI1= 1-461 462-1113\3;
charset COI2COI3ITS1= 463-1111\3 464-1112\3 1114-1918;
partition alldata=  2:16SCOI1, COI2COI3ITS1;
set partition= alldata;

lset applyto=(1) nst=2 rates=invgamma;
prset applyto=(1) statefreqpr=fixed(0.409987,0.10965,0.114186,0.366176) tratiopr=fixed(11.3011) pinvarpr=fixed(0.456578) shapepr=fixed(1.32143);

lset applyto=(2) nst=2 rates=propinv;
prset applyto=(2) statefreqpr=fixed(0.25,0.25,0.25,0.25) tratiopr=fixed(3.66502) pinvarpr=fixed(0.77602);
mcmc ngen=1000000 nchains=4 relburnin=yes burninfrac=0.25 printfreq=1000 samplefreq=1000 savebrlens=yes;
mcmc;
sumt;
end;
