# Supplementary material for: A molecular phylogeny of Geotrochus and Trochomorpha species (Gastropoda: Trochomorphidae) in Sabah, Malaysia reveals convergent evolution of shell morphology driven by environmental influences
Source: PeerJ. 2021 Feb 2;9:e10526. doi: 10.7717/peerj.10526 (PMC7863784; doi:10.7717/peerj.10526)
Supplement: File S3 — A concatenated DNA data matrix for 16S, COI, and ITS Sequences for 36 taxa. DNA sequences alignment in FASTA format. Position 1–461: 16S; Position 462–1112: COI; and Position 1113–1918: ITS. [file peerj-09-10526-s003.zip › Additional File 3/Concatenated DNA Data Matrix.fas]

>12670_G.kinabalusis
????????????????????????????????????????????????????????????
????????????????????????????????????????????????????????????
????????????????????????????????????????????????????????????
????????????????????????????????????????????????????????????
????????????????????????????????????????????????????????????
????????????????????????????????????????????????????????????
????????????????????????????????????????????????????????????
?????????????????????????????????????????aagatgctgatataaaata
ggatcccctcccccagccggatcaaaaaagcttgtgttgaaattacgatcagttaataat
atagtaatagctcctgctaaaactggaagagatagtaaaagaagaacaactgtaattaaa
attgaccaaacaaataaacttaaacgttctattttcattcctaccgctcgtatatttaaa
atggtagtaataaaattaatagcacctaaaattgaacttatcccggctaaatgtaacgaa
aagatagcaagatcaactgaagcccctgcatggcccaacgtactacttaacggtggatat
actgttcaaccggttcctgcccccccttcaattaaactactaagaattaaaaaaataaac
gaagggggtaataatcaaaaacttaagttatttattcgcggaaagcttatatcaggtgca
ccaattaatagcggtaccattcaattaccaaatcctccaattatgattggcattactata
aaaaaaattataacaaaagcatgagcagtgacaatcacattaaaaaagtgatcatctatt
aaaacaccagcagtacctaattctaaacgaattagtagggatagtccagttccaaccata
ccgcaccaaactccaaaaattaaatatagagtaccaccgctcaaagttatcttt--tcca
cgtttct----------gcgccggcga--ccttccagcc-----gctgccttgcgaca-a
cagacttactcagagccgttaccaaaata-----ttgtctcgttcagcgaaaaacaaa--
caacaaattagtccgatagagatggtgggcgggcgag------cgctcaaatgagcgagc
gagcgctctgacctctttaagcctcgcggcctacttccg-aggagct--tcagcaccctc
ata-ctctccgagcgagcatgca--gtgcacaggcacccttccatcctatcataacgaa-
---cgcgttcgacgttttc-ttcctcaaagaccgccagagcaggcaggtgcgacgaagat
gaaaaaa--a-tcaaacgggaatccacttccggggcggcgcaactcatgatcttatgact
gtttttgtggccagccagggccgggatcaatcgagccacgctctttaaacctgacgaccc
gacgagcatt-gcgctccagccgtcaccgtgggtcgtatcgaggactcatat-taggtac
cccaaaaagaaaaagggtagcggccagtcggtcggggaagcggcgcttcttgc---ggtc
cttccccattcgacgaaacga-aagactttttttt--gcgctctcattaaattggttttc
tgcctaccgtttccctgcctgcgagggcc-gaggtgcggatggggcgagaagaccggtaa
tgatccttccgcaggttcacctacggaaaccttgttacgacttttactttctccaagc
>13016_G.meristotrochus
tcgcc-tgtt-tttcaaaaacatagctttatgtataatatattatataaagtaatacctg
cccagtgata-atttt-aacggccgcagtactttgactgtgctaaggtagcataatcaat
tggcttttaattggagtctggaatgaatggataaatgaataatagctttcttattttaat
ttaaattaacttacttaaaaggtgaaaattcctttaat-attttaaatagacgagaagac
cctaggagtttta-aattttgttggggcgacattatagcat-tattt-aaacctataatt
tat-t-ttgaaatttaacaatttttaattatttaaaataaactaccctagggataacagc
ataatttaaaatt--aagtttgtgacctcgatgttggactaggaaaatttaatattagct
atattaaa-attttgttctgttcgaacattt-attcctacataaatgctgatataaaata
ggatctccaccaccagcaggatcgaaaaacctagtgttaaaatttcgatctgttaataat
attgtaatagctcctgctaaaacaggtaaagataataaaagtaagaaaactgtaaccaaa
attgatcaaacaaataatcttagtcgttctatttttattccaggtgctcgtatattaaaa
atagtagtaataaaattaatagcacctaaaatcgaacttattccagctaaatgtaatgaa
aaaattgctaaatctactgatgctcctgcatgacctaaagttcttcttaaaggtggataa
actgttcaaccagttccagcacctccctcaattaatctagaacaaatcaaaaaaataaaa
gatggcggaagtaatcaaaatcttaaattatttatccgtggaaaacttatgtcaggagca
ccaattaataaaggaaccattcaattaccaaatcctccaattattactggtataaccata
aaaaaaattataacaaaagcatgagccgttacaattacattaaaaaaatgatcatctatt
aatacaccagcagttcctaactctaaccgaattaataaagataatccagtaccaaccatt
ccacaccaaactccaaaaattatatataatgttccaccgctcaaagttctctttac-cca
cgtttttttt-actttggcgtcggcga--cctttcagcctct--gctgccttgcgaca-a
cagacttactctgagccgttaccaagtcaa--atttgtctcgttcagcgaaagataaa--
-gaaaaacaa--ccgatagagatggtgggcgggcgag------------------cgagc
gagcgctctgacctctttaagcctcgcggcctatttccg-aggagct--tcagcacc-tc
ata-ctctccgagcgagcatgcat-gtgcacaggcaccctcccatcctatcacg------
-------ttcgaagttttccttcctcaaagaccgccagagcaggcaggtgcgacgaagat
gaaaaaaaaaatcaaacagtaatccacttccggggcggcgcaactcatgatctcaggact
atttagtggcccagcctgggccgg-atcaatcgaggcacgctctttaaacctgacgaccc
ggcgagcatt-gcgctccagccgtcaccgtgggtcgcatcgagggctcatct-taggtac
cccagaaagaaaaagggtagcggccagtcggtcggggaagcggcgcttcttgc---ggtc
cttccccattcgacaaaacgataagacttt-------gcgctctcattg---tggttttc
tgccttccgtttccctgcctgcgagggc-tgaggtgcg--tggggcgagaagaccggtaa
tgatccttccgcaggttcacctacggaaaccttgttacgacttttactttctccaagc
>13017 G.kinabalusis
????????????????????????????????????????????????????????????
????????????????????????????????????????????????????????????
????????????????????????????????????????????????????????????
????????????????????????????????????????????????????????????
????????????????????????????????????????????????????????????
????????????????????????????????????????????????????????????
????????????????????????????????????????????????????????????
?????????????????????????????????????????aagatgctgatataaaata
ggatcccctcccccagccggatcaaaaaagcttgtgttgaaattacgatcagttaataat
atagtaatagctcctgctaaaactggaagagatagtaaaagaagaacaactgtaattaaa
attgaccaaacaaataaacttaaacgttctattttcattcctaccgctcgtatatttaaa
atggtagtaataaaattaatagcacctaaaattgaacttatcccggctaaatgtaacgaa
aagatagcaagatcaactgaagcccctgcatggcccaacgtactacttaacggtggatat
actgttcaaccggttcctgcccccccttcaattaaactactaagaattaaaaaaataaac
gaagggggtaataatcaaaaacttaagttatttattcgcggaaagcttatatcaggtgca
ccaattaatagcggtaccattcaattaccaaatcctccaattatgattggcattactata
aaaaaaattataacaaaagcatgagcagtgacaatcacattaaaaaagtgatcatctatt
aaaacaccagcagtacctaattctaaacgaattagtagggatagtccagttccaaccata
ccgcaccaaactccaaaaattaaatatagagta???????????????????????????
????????????????????????????????????????????????????????????
????????????????????????????????????????????????????????????
????????????????????????????????????????????????????????????
????????????????????????????????????????????????????????????
????????????????????????????????????????????????????????????
????????????????????????????????????????????????????????????
????????????????????????????????????????????????????????????
????????????????????????????????????????????????????????????
????????????????????????????????????????????????????????????
????????????????????????????????????????????????????????????
????????????????????????????????????????????????????????????
????????????????????????????????????????????????????????????
??????????????????????????????????????????????????????????
>13061_G.paraguensis
???????????????aaaaacatagctttatgtatttaatat-----aaggtgatacctg
cccggtgag---ttttaaacggccgcagtactttgactgtgctaaggtagcataataaat
tggcttttaattggggtctggaatgaatggataaatgaatataatctttctaagcttaat
tttaagtaacttacttaaaaggtgaaaattcctttaat-aactttaatagacgagaagac
cctaggagtttcttttttt-gttggggcgacattatagca--acta-taaacctataata
cacatgtgcatacacaccaaaaggttttaactatgattaaactaccctagggataacagc
ataatttaa--ttt-aagattgtgacctcgatgttggactaggaatatttaatattaact
atattaaa-attttgttctgttcgaacattt--ctcctacataggtgttgatataaaatt
ggatcaccgcctccagccggatcaaaaaacctcgtattaaaattacgatcagttaatagt
atagtaatggctcctgccaaaactggaagagataataaaagaaggataactgtaatcaaa
attgaccacacaaacaagcttaaccgttctatttttattccggccgatcgtatatttaaa
attgtggtaataaagttaatagcacctaaaattgaacttataccagctaagtgcagtgaa
aaaattgccaagtcaactgaagctccagcatgacctaacgtacttcttaatggcgggtat
actgttcaacctgttccggcgcccccttcaattagcctgcttaaaattaaaaaaataaat
gaaggtggtaatagtcaaaagcttaagttgtttattcgcggaaagcttatgtcaggtgca
ccgattaatagtgggaccattcaattaccaaatccaccaattatgattggtattactatg
aaaaaaattataacaaaagcatgtgcagtaacaattacattaaaaaagtgatcgtccatt
aaaactccagcggtacctaactctaaacgaattagtaaagacaaccccgttccaactata
ccacatcaaaccccaaaaattatatacagtgtaccaccgctcaaagttatcttt--tcca
cgtttct----------gcgccggcga--ccttccagcc-----gctgccttgcgaca-a
cagacttactcagagccgttaccaaaata-----ttgtctcgttcagcgaaaaacaaa--
caa---attagtccgatagagatggtgggcgggcgag------cgctcaaatgagcgagc
gagcgctctgacctctttaagcctcgcggcctacttccg-aggagct--tcagcaccctc
ata-ctctccgagcgagcatgca--gtgcacaggcacccttccatcctatcataacgaa-
---cgcgtttgacgttttc-ttcctcaaagaccgccagagcaggcaggtgcgacgaagat
gaaaaaa--aatcaaacgggaatccacttccggggcggcgcaactcatgatcttatgact
gtttttgtggccagccggggccgggatcaatcgagccacgctctttaaacctgacgaccc
gacgagcatt-gcgctccagccgtcaccgtgggtcgtatcgaggactcatat-taggtac
cccagaaagaaaaagggtagcggccagtcggtcggggaagcggcgcttcttgc---ggtc
cttccccattcgacgaaacga-aagacttttttttttgcgctctcattaaattggttttc
tgcctaccgtttccctgcctgcgagggcc-gaggtgcggatggggcgagaagaccggtaa
tgatccttccgcaggttcacctacggaaaccttgttacgacttttactttctccaagc
>13068_G.paraguensis
????????????????????????????????????????????????????????????
????????????????????????????????????????????????????????????
????????????????????????????????????????????????????????????
????????????????????????????????????????????????????????????
????????????????????????????????????????????????????????????
????????????????????????????????????????????????????????????
????????????????????????????????????????????????????????????
?????????????????????????????????????????aagatgttgatataaaata
ggatccccccctccagcgggatcaaaaaagcttgtgttaaaattacgatcagtcaacagt
atagtaattgcccccgctaaaactgggagggacagtaaaagaagaacaactgtaattaaa
attgaccaaacaaataaacttaaacgttctatttttattccaaccgctcgcatatttaaa
atagtagtaataaaattaatcgcacctaaaattgaacttatcccggccaaatgtaacgaa
aagatagcaagatcaactgaggctccagcatgacccaacgtactacttaatggcggatac
actgttcaacctgttccggcgcccccctcaattaaactactaagaattaggaaaataaat
gaaggaggtaacaatcaaaaacttaagttatttattcgtgggaagcttatgtcaggtgca
ccaattagtagcggcaccattcaattaccaaatccaccaattatgattggcattaccata
aaaaaaattataacaaaagcatgagcagtaacaattacattaaaaaagtgatcatctatt
aaaacaccagcagtacctagctctaaacgaattaacaaggatagcccggtcccaaccata
ccgcatcaaactccaaaaattaaatacaaagtaccaccgctcaaagttatcttttttcca
cgtttct----------gcgccggcga--ccttccagcc-----gctgccttgcgaca-a
cagacttactcagagccgttaccaaaata-----ttgtctcgttcagcgaaaaacaaa--
caa---attagtccgatagagatggtgggcgggcgag------cgctcaaatgagcgagc
gagcgctctgacctctttaagcctcgcggcctacttccg-aggagct--tcagcaccctc
ata-ctctccgagcgagcatgca--gtgcacaggcacccttccatcctatcataacgaa-
---cgcgtttgatgttttc-ttcctcaaagaccgccagagcaggcaggtgcgacgaagat
gaaaaaa--aatcaaacgggaatccacttccggggcggcgcaactcatgatcttatgact
gtttttgtggccagccggggccgggatcaatcgagccacgctctttaaacctgacgaccc
gacgagcatt-gcgctccagccgtcaccgtgggtcgtatcgaggactcatat-taggtac
cccagaaagaaaaagggtagcggccagtcggtcggggaagcggcgcttcttgc---ggtc
cttccccattcgacgaaacga-aagactttttttct-gcgctctcattaaattggttttc
tgcctaccgtttccctgcctgcgagggcc-gaggtgcggatggggcgagaagaccggtaa
tgatccttccgcaggttcacctacggaaaccttgttacgacttttactttctccaagc
>13084 G.paraguensis
????????????????????????????????????????????????????????????
????????????????????????????????????????????????????????????
????????????????????????????????????????????????????????????
????????????????????????????????????????????????????????????
????????????????????????????????????????????????????????????
????????????????????????????????????????????????????????????
????????????????????????????????????????????????????????????
?????????????????????????????????????????aagatgttgatataaaata
ggatccccccctccagcgggatcaaaaaagcttgtgttaaaattacgatcagtcaacagt
atagtaattgcccccgctaaaactgggagggacagtaaaagaagaacaactgtaattaaa
attgaccaaacaaataaacttaaacgttctatttttattccaaccgctcgcatatttaaa
atagtagtaataaaattaatcgcacctaaaattgaacttatcccggccaaatgtaacgaa
aagatagcaagatcaactgaggctccagcatgacccaacgtactacttaatggcggatac
actgttcaacctgttccggcgcccccctcaattaaactactaagaattaggaaaataaat
gaaggaggtaacaatcaaaaacttaagttatttattcgtgggaagcttatgtcaggtgca
ccaattagtagcggcaccattcaattaccaaatccaccaattatgattggcattaccata
aaaaaaattataacaaaagcatgagcagtaacaattacattaaaaaagtgatcatctatt
aaaacaccagcagtacctagctctaaacgaattaacaaggatagcccggtcccaaccata
ccgcatcaaactccaaaaattaaatacaaagta???????????????????????????
????????????????????????????????????????????????????????????
????????????????????????????????????????????????????????????
????????????????????????????????????????????????????????????
????????????????????????????????????????????????????????????
????????????????????????????????????????????????????????????
????????????????????????????????????????????????????????????
????????????????????????????????????????????????????????????
????????????????????????????????????????????????????????????
????????????????????????????????????????????????????????????
????????????????????????????????????????????????????????????
????????????????????????????????????????????????????????????
????????????????????????????????????????????????????????????
??????????????????????????????????????????????????????????
>13176_G.paraguensis
???????????????aaaaacatagctttatgtatttaatat-----aaggtgatacctg
cccggtgag---ttttaaacggccgcagtactttgactgtgctaaggtagcataataaat
tggcttttaattggggtctggaatgaatggataaatgaatataatctttctaagcttaat
tttaagtaacttacttaaaaggtgaaaattcctttaat-aactttaatagacgagaagac
cctaggagtttcttttttt-gttggggcgacattatagca--acta-taaacctataata
tacatgtgcacacacaccaaaaggttttaactgtgattaaactaccctagggataacagc
ataatttaa--ttt-aagattgtgacctcgatgttggactaggaatatttaatattaact
atattaaa-attttgttctgttcgaacattt--ctcctacataggtgttgatataaaatt
ggatcaccgcctccagccggatcaaaaaacctcgtattaaaattacgatcagttaatagt
atagtaatggctcctgccaaaactggaagagataataaaagaaggataactgtaatcaaa
attgatcacacaaacaagcttaaccgttctatttttattccggccgatcgtatatttaaa
attgtggtaataaagttaatagcacctaaaattgaacttataccagctaagtgcagtgaa
aaaattgccaagtcaactgaagctccagcatgacctaacgtacttcttaatggcgggtat
actgttcaacctgttccggcgcccccttcaattagcctgcttaaaattaaaaaaataaat
gaaggtggtaataatcaaaagcttaagttgtttattcgcggaaagcttatgtcaggtgca
ccgattaatagtgggaccattcaattaccaaatccaccaattatgattggtattactatg
aaaaaaattataacaaaagcatgtgcagtaacaattacattaaaaaagtgatcgtccatt
aaaactccagcggtacctaactctaaacgaattagtaaagacaaccccgttccaactata
ccacatcaaaccccaaaaattatatacagtgta???ccgctcaaagttatcttt--tcca
cgtttct----------gcgccggcga--ccttccagcc-----gctgccttgcgaca-a
cagacttactcagagccgttaccaaaata-----ttgtctcgttcagcgaaaaacaaa--
caa---attagtccgatagagatggtgggcgggcgag------cgctcaaatgagcgagc
gagcgctctgacctctttaagcctcgcggcctacttccg-aggagct--tcagcaccctc
ata-ctctccgagcgagcatgca--gtgcacaggcacccttccatcctatcataacgaa-
---cgcgtttgacgttttc-ttcctcaaagaccgccagagcaggcaggtgcgacgaagat
gaaaaaa--aatcaaacgggaatccacttccggggcggcgcaactcatgatcttatgact
gtttttgtggccagccggggccgggatcaatcgagccacgctctttaaacctgacgaccc
gacgagcatt-gcgctccagccgtcaccgtgggtcgtatcgaggactcatat-taggtac
cccagaaagaaaaagggtagcggccagtcggtcggggaagcggcgctttttgc---ggtc
cttccccctttgacgaaacga-aagacttttttttttgcgctctcattaaattggttttc
tgcctaccgtttccctgcctgcgagggcc-gaggtgcggatggggcgagaagaccggtaa
tgatccttccgcaggttcacctacggaaaccttgttacgacttttactttctccaagc
>13177_G.paraguensis
??????????????caaaaacatagctttatgtatttaatat-----aaggtgatacctg
cccggtgag---ttttaaacggccgcagtactttgactgtgctaaggtagcataataaat
tggcttttaattggggtctggaatgaatggataaatgaatataatctttctaagcttaat
tttaagtaacttacttaaaaggtgaaaattcctttaat-aactttaatagacgagaagac
cctaggagtttcttttttt-gttggggcgacattatagca--acta-taaacctataata
tacatgtgcacacacaccaaaaggttttaactatgattaaactaccctagggataacagc
ataatttaa--ttt-aagattgtgacctcgatgttggactaggaatatttaatattaact
atattaaa-attttgttctgttcgaacattt--ctcctacataggtgctgatataaaatt
ggatcaccgcctccagccggatcaaaaaacctcgtattaaaattacgatcagttaatagt
atagtaatggctcctgccaaaactggaagagataataaaagaaggataactgtaatcaaa
attgatcacacaaacaagcttaaccgttctatttttattccggccgatcgtatatttaaa
attgtggtaataaagttaatagcacctaaaattgaacttataccagctaagtgcagtgaa
aaaattgccaagtcaactgaagctccagcatgacctaacgtacttcttaatggcgggtat
actgttcaacctgttccggcgcccccttcaattagcctgcttaaaattaaaaaaataaat
gaaggtggtaataatcaaaagcttaagttgtttattcgcggaaagcttatgtcaggtgca
ccgattaatagtgggaccattcaattaccaaatccaccaattatgattggtattactatg
aaaaaaattataacaaaagcatgtgcagtaacaattacattaaaaaagtgatcgtccatt
aaaactccagcggtacctaactctaaacgaattagtaaagacaaccccgttccaactata
ccacatcaaaccccaaaaattatatacagtgta???ccgctcaaagttatcttt--tcca
cgtttct----------gcgccggcga--ccttccagcc-----gctgccttgcgaca-a
cagacttactcagagccgttaccaaaata-----ttgtctcgttcagcgaaaaacaaa--
caa---attagtccgatagagatggtgggcgggcgag------cgctcaaatgagcgagc
gagcgctctgacctctttaagcctcgcggcctacttccg-aggagct--tcagcaccctc
ata-ctctccgagcgagcatgca--gtgcacaggcacccttccatcctatcataacgaa-
---cgcgtttgacgttttc-ttcctcaaagaccgccagagcaggcaggtgcgacgaagat
gaaaaaa--aatcaaacgggaatccacttccggggcggcgcaactcatgatcttatgact
gtttttgtggccagccggggccgggatcaatcgagccacgctctttaaacctgacgaccc
gacgagcatt-gcgctccagccgtcaccgtgggtcgtatcgaggactcatat-taggtac
cccagaaagaaaaagggtagcggccagtcggtcggggaagcggcgcttcttgc---ggtc
cttccccattcgacgaaacga-aagacttttttttttgcgctctcattaaattggttttc
tgcctaccgtttccctgcctgcgagggcc-gaggtgcggatggggcgagaagaccggtaa
tgatccttccgcaggttcacctacggaaaccttgttacgacttttactttctccaagc
>13223_G.paraguensis
???????????????aaaaacatagctttatgtatttaatat-----aaggtgatacctg
cccggtgag---ttttaaacggccgcagtactttgactgtgctaaggtagcataataaat
tggcttttaattggggtctggaatgaatggataaatgaatataatctttctaagcttaat
tttaagtaacttacttaaaaggtgaaaattcctttaat-aactttaatagacgagaagac
cctaggagtttcttttttttgttggggcgacattatagca--acta-taaacctataata
tacatgtgcacacacaccaaaaggttttaactatgattaaactaccctagggataacagc
ataatttaa--ttt-aagattgtgacctcgatgttggactaggaatatttaatattaact
atattaaa-attttgttctgttcgaacattt--ctcctacataggtgttgatataaaatt
ggatcaccgcctccagccggatcaaaaaacctcgtattaaaattacgatcagttaatagt
atagtaatggctcctgccaaaactggaagagataataaaagaaggataactgtaatcaaa
attgatcacacaaacaagcttaaccgttctatttttattccggccgatcgtatatttaaa
attgtggtaataaagttaatagcacctaaaattgaacttataccagctaagtgcagtgaa
aaaattgccaagtcaactgaagctccagcatgacctaacgtacttcttaatggcgggtat
actgttcaacctgttccggcgcccccttcaattagcctgcttaaaattaaaaaaataaat
gaaggtggtaataatcaaaagcttaagttgtttattcgcggaaagcttatgtcaggtgca
ccgattaatagtgggactattcaattaccaaatccaccaattatgattggtattactatg
aaaaaaattataacaaaagcatgtgcagtaacaattacattaaaaaagtgatcgtccatt
aaaactccagcggtacctaactctaaacgaattagtaaagacaaccccgttccaactata
ccacatcaaaccccaaaaattatatacagtgtaccaccgctcaaagttatcttt--tcca
cgtttct----------gcgccggcga--ccttccagcc-----gctgccttgcgaca-a
cagacttactcagagccgttaccaaaata-----ttgtctcgttcagcgaaaaacaaa--
caa---attagtccgatagagatggtgggcgggcgag------cgctcaaatgagcgagc
gagcgctctgacctctttaagcctcgcggcctacttccg-aggagct--tcagcaccctc
ata-ctctccgagcgagcatgca--gtgcacaggcacccttccatcctatcataacgaa-
---cgcgtttgacgttttc-ttcctcaaagaccgccagagcaggcaggtgcgacgaagat
gaaaaaa--aatcaaacgggaatccacttccggggcggcgcaactcatgatcttatgact
gtttttgtggccagccggggccgggatcaatcgagccacgctctttaaacctgacgaccc
gacgagcatt-gcgctccagccgtcaccgtgggtcgtatcgaggactcatat-taggtac
cccagaaagaaaaagggtagcggccagtcggtcggggaagcggcgcttcttgc---ggtc
cttccccattcgacgaaacga-aagacttttttttttgcgctctcattaaattggttttc
tgcctaccgtttccctgcctgcgagggcc-gaggtgcggatggggcgagaagaccggtaa
tgatccttccgcaggttcacctacggaaaccttgttacgacttttactttctccaagc
>13224_G.paraguensis
????????????????????????????????????????????????????????????
????????????????????????????????????????????????????????????
????????????????????????????????????????????????????????????
????????????????????????????????????????????????????????????
????????????????????????????????????????????????????????????
????????????????????????????????????????????????????????????
????????????????????????????????????????????????????????????
?????????????????????????????????????????taggtgttgatataaaatt
ggatcaccgcctccagccggatcaaaaaacctcgtattaaaattacgatcagttaatagt
atagtaatggctcctgccaaaactggaagagataataaaagaaggataactgtaatcaaa
attgatcacacaaacaagcttaaccgttctatttttattccggccgatcgtatatttaaa
attgtggtaataaagttaatagcacctaaaattgaacttataccagctaagtgcagtgaa
aaaattgccaagtcaactgaagctccagcatgacctaacgtacttcttaatggcgggtat
actgttcaacctgttccggcgcccccttcaattagcctgcttaaaattaaaaaaataaat
gaaggtggtaataatcaaaagcttaagttgtttattcgcggaaagcttatgtcaggtgca
ccgattagtagtgggaccattcaattaccaaatccaccaattatgattggtattactatg
aaaaaaattataacaaaagcatgtgcagtaacaattacattaaaaaagtgatcgtccatt
aaaactccagcggtacctaactctaaacgaattagtaaagacaaccccgttccaactata
ccacatcaaaccccaaaaattatatacagtgta?????????aaagttatcttt--tcca
cgtttct----------gcgccggcga--ccttccagcc-----gctgccttgcgaca-a
cagacttactcagagccgttaccaaaata-----ttgtctcgttcagcgaaaaacaaa--
caa---attagtccgatagagatggtgggcgggcgag------cgctcaaatgagcgagc
gagcgctctgacctctttaagcctcgcggcctacttccg-aggagct--tcagcaccctc
ata-ctctccgagcgagcatgca--gtgcacaggcacccttccatcctatcataacgaa-
---cgcgtttgacgttttc-ttcctcaaagaccgccagagcaggcaggtgcgacgaagat
gaaaaaa--aatcaaacgggaatccacttccggggcggcgcaactcatgatcttatgact
gtttttgtggccagccggggccgggatcaatcgagccacgctctttaaacctgacgaccc
gacgagcatt-gcgctccagccgtcaccgtgggtcgtatcgaggactcatat-taggtac
cccagaaagaaaaagggtagcggccagtcggtcggggaagcggcgcttcttgc---ggtc
cttccccattcgacgaaacga-aagacttttttttttgcgctctcattaaattggttttc
tgcctaccgtttccctgcctgcgagggcc-gaggtgcggatggggcgagaagaccggtaa
tgatccttccgcaggttcacctacggaaaccttgttacgacttttactttctccaagc
>13225_G.paraguensis
???????????????aaaaacatagctttatgtatttaatat-----aaggtgatacctg
cccggtgag---ttttaaacggccgcagtactttgactgtgctaaggtagcataataaat
tggcttttaattggggtctggaatgaatggataaatgaatataatctttctaagcttaat
tttaagtaacttacttaaaaggtgaaaattcctttaat-aactttaatagacgagaagac
cctaggagtttcttttttt-gttggggcgacattatagca--acta-taaacctataata
tacatgtgcacacacaccaaaaggttttaactatgattaaactaccctagggataacagc
ataatttaa--ttt-aagattgtgacctcgatgttggactaggaatatttaatattaact
atattaaa-attttgttctgttcgaacattt--ctcctacataggtgctgatataaaatt
ggatcaccgcctccagccggatcaaaaaacctcgtattaaaattacgatcagttaatagt
atagtaatggctcctgccaaaactggaagagataataaaagaaggataactgtaatcaaa
attgatcacacaaacaagcttaaccgttctatttttattccggccgatcgtatatttaaa
attgtggtaataaagttaatagcacctaaaattgaacttataccagctaagtgcagtgaa
aaaattgccaagtcaactgaagctccagcatgacctaacgtacttcttaatggcgggtat
actgttcaacctgttccggcgcccccttcaattagcctgcttaaaattaaaaaaataaat
gaaggtggtaataatcaaaagcttaagttgtttattcgcggaaagcttatgtcaggtgca
ccgattaatagtgggaccattcaattaccaaatccaccaattatgattggtattactatg
aaaaaaattataacaaaagcatgtgcagtaacaattacattaaaaaagtgatcgtccatt
aaaactccagcggtacctaactctaaacgaattagtaaagacaaccccgttccaactata
ccacatcaaaccccaaaaattatatacagtgtaccaccgctcaaagttatcttt--tcca
cgtttct----------gcgccggcga--ccttccagcc-----gctgccttgcgaca-a
cagacttactcagagccgttaccaaaata-----ttgtctcgttcagcgaaaaacaaa--
caa---attagtccgatagagatggtgggcgggcgag------cgctcaaatgagcgagc
gagcgctctgacctctttaagcctcgcggcctacttccg-aggagct--tcagcaccctc
ata-ctctccgagcgagcatgca--gtgcacaggcacccttccatcctatcataacgaa-
---cgcgtttgacgttttc-ttcctcaaagaccgccagagcaggcaggtgcgacgaagat
gaaaaaa--aatcaaacgggaatccacttccggggcggcgcaactcatgatcttatgact
gtttttgtggccagccggggccgggatcaatcgagccacgctctttaaacctgacgaccc
gacgagcatt-gcgctccagccgtcaccgtgggtcgtatcgaggactcatat-taggtac
cccagaaagaaaaagggtagcggccagtcggtcggggaagcggcgcttcttgc---ggtc
cttccccattcgacgaaacga-aagacttttttttttgcgctctcattaaattggttttc
tgcctaccgtttccctgcctgcgagggcc-gaggtgcggatggggcgagaagaccggtaa
tgatccttccgcaggttcacctacggaaaccttgttacgacttttactttctccaagc
>13323 G.meristotrochus
??????????????caaaaacatagctttatgtataatatattatataaagtaatacctg
cccagtgata-atttt-aacggccgcagtactttgactgtgctaaggtagcataatcaat
tggcttttaattggagtctggaatgaatggataaatgaataatagctttcttattttaat
ttaaattaacttacttaaaaggtgaaaattcctttaat-attttaaatagacgagaagac
cctaggagtttta-aattttgttggggcgacattatagcat-tattt-aaacctataatt
tat-t-ttgaaatttaacaatttttaattatttaaaataaactaccctagggataacagc
ataatttaaaatt--aagtttgtgacctcgatgttggactaggaaaatttaatattagct
atattaaa-attttgttctgttcgaacattt-attcctaca???????????????????
??????????????????????cgaaaaacctagtgttaaaatttcgatctgttaataat
attgtaatagctcctgctaaaacaggtaaagataataaaagtaagaaaactgtcaccaaa
attgatcaaacaaataatcttagtcgttctatttttattccaggtgctcgtatattaaaa
atagtagtaataaaattaatagcacctaaaatcgaacttattccagctaaatgtaatgaa
aaaattgctaaatctactgatgctcctgcatgacctaaagttcttcttaaaggtggataa
actgttcaaccagttccagcacctccctcaattaatctagaacaaatcaaaaaaataaaa
gatggcggaagtaatcaaaatcttaaattatttatccgtggaaaacttatgtcaggagca
ccaattaataaaggaaccattcaattaccaaatcctccaattattactggtataaccata
aaaaaaattataacaaaagcatgagccgttacaattacattaaaaaaatgatcatctatt
aatacaccagcagttcctagctctaaccgaattaataaagataatccagtaccaaccatt
ccacaccaaactccaaaaattatatacaa????ccaccgctcaaagttctctttac-cca
cgtttttttt-actttggcgtcggcga--cctttcagcctct--gctgccttgcgaca-a
cagacttactctgagccgttaccaagtcaa--atttgtctcgttcagcgaaagataaa--
-gaaaaacaa--ccgatagagatggtgggcgggcgag--------------cgagcgagc
gagcgctctgacctctttaagcctcgcggcctatttccg-aggagct--tcagcacc-tc
ata-ctctccgagcgagcatgcat-gtgcacaggcaccctcccatcctatcacgttc---
----------gaagttttccttcctcaaagaccgccagagcaggcaggtgcgacgaagat
gaaaaaaaaaatcaaacagtaatccacttccggggcggcgcaactcatgatctcaggact
atttagtggcccagcctgggccgg-atcaatcgaggcacgctctttaaacctgacgaccc
ggcgagcatt-gcgctccagccgtcaccgtgggtcgcatcgagggctcatct-taggtac
cccagaaagaaaaagggtagcggccagtcggtcggggaagcggcgcttcttgc---ggtc
cttccccattcgacaaaacgataagacttt-------gcgctctcattg---tggttttc
tgccttccgtttccctgcctgcgagggc-tgaggtgcg--tggggcgagaagaccggtaa
tgatccttccgcaggttcacctacggaaaccttgttacgacttttactttctccaagc
>13325_G.meristotrochus
tcgcc-tgtt-tatcaaaaacatagctttatgtataatatattatataaagtaatacctg
cccagtgata-atttt-aacggccgcagtactttgactgtgctaaggtagcataatcaat
tggcttttaattggagtctggaatgaatggataaatgaataatagctttcttattttaat
ttaaattaacttacttaaaaggtgaaaattcctttaat-attttaaatagacgagaagac
cctaggagtttta-aattttgttggggcgacattatagcat-tattt-aaacctataatt
tat-t-ttgaaatttaacaatttttaattatttaaaataaactaccctagggataacagc
ataatttaaaatt--aagtttgtgacctcgatgttggactaggaaaatttaatattagct
atattaaa-attttgttctgttcgaacattt-attcctaca???????????????????
????????????????????????????????????????????????????????????
?????aatagctcctgctaaaacaggtaaagataataaaagtaagaaaactgtcaccaaa
attgatcaaacaaataatcttagtcgttctatttttattccaggtgctcgtatattaaaa
atagtagtaataaaattaatagcacctaaaatcgaacttattccagctaaatgtaatgaa
aaaattgctaaatctactgatgctcctgcatgacctaaagttcttcttaaaggtggataa
actgttcaaccagttccagcacctccctcaattaatctagaacaaatcaaaaaaataaaa
gatggcggaagtaatcaaaatcttaaattatttatccgtggaaaacttatgtcaggagca
ccaattaataaaggaaccattcaattaccaaatcctccaattattactggtataaccata
aaaaaaattataacaaaagcatgagccgttacaattacattaaaaaaatgatcatctatt
aatacaccagcagttcctagctctaaccgaattaataaagataatccagtaccaaccatt
ccacaccaaactccaaaaattatatacaatgtt???ccgctcaaagttctctttac-cca
cgtttttttt-actttggcgtcggcga--cctttcagcctct--gctgccttgcgaca-a
cagacttactctgagccgttaccaagtcaa--atttgtctcgttcagcgaaagataaa--
-gaaaaacaa--ccgatagagatggtgggcgggcgag--------------cgagcgagc
g----ctctgacctctttaagcctcgcggcctatttccg-aggagct--tcagcacc-tc
ata-ctctccgagcgagcatgcat-gtgcacaggcaccctcccatcctatcacgttc---
----------gaagttttccttcctcaaagaccgccagagcaggcaggtgcgacgaagat
gaaaaaaaaaatcaaacagtaatccacttccggggcggcgcaactcatgatctcaggact
atttagtggcccagcctgggccgg-atcaatcgaggcacgctctttaaacctgacgaccc
ggcgagcatt-gcgctccagccgtcaccgtgggtcgcatcgagggctcatct-taggtac
cccagaaagaaaaagggtagcggccagtcggtcggggaagcggcgcttcttgc---ggtc
cttccccattcgacaaaacgataagacttt-------gcgctctcattg---tggttttc
tgccttccgtttccctgcctgcgagggc-tgaggtgcg--tggggcgagaagaccggtaa
tgatccttccgcaggttcacctacggaaaccttgttacgacttttactttctccaagc
>13373_G.meristotrochus
????????????????????????????????????????????????????????????
????????????????????????????????????????????????????????????
????????????????????????????????????????????????????????????
????????????????????????????????????????????????????????????
????????????????????????????????????????????????????????????
????????????????????????????????????????????????????????????
????????????????????????????????????????????????????????????
????????????????????????????????????????????????????????????
????????????????????????????????????????????????????????????
????????????????????????????????????????????????????????????
????????????????????????????????????????????????????????????
????????????????????????????????????????????????????????????
????????????????????????????????????????????????????????????
????????????????????????????????????????????????????????????
????????????????????????????????????????????????????????????
????????????????????????????????????????????????????????????
????????????????????????????????????????????????????????????
????????????????????????????????????????????????????????????
?????????????????????????????????ccaccgctcaaagttctctttac-cca
cgtttttttttactttggcgtcggcga--cctttcagcctct--gctgccttgcgaca-a
cagacttactctgagccgttaccaagtcaa--atttgtctcgttcagcgaaagataaa--
-gaaaaacaa--ccgatagagatggtgggcgggcgagagcgagcgctcaaatgagcgagc
gagcgctctgacctctttaagcctcgcggcctatttccg-aggagct--tcagcacc-tc
ataactctccgagcgagcatgcat-gtgcacaggcaccctcccatcctatcacgttctat
tatcacgttcgaagttttccttcctcaaagaccgccagagcaggcaggtgcgacgaagat
gaacaaaaaa-tcaaacagtaatccacttccggggcggcgcaactcatgatctcaggact
atttagtggcccagcctgggccgg-atcaatcgaggcacgctctttaaacctgacgaccc
ggcgagcatt-gcgctctagccgtcaccgtgggtcgcatcgagggctcatct-taggtac
cccagaaagaaaaagggtagcggccagtcagtcggggaagcggcgcttcttgc---ggtc
cttccccattcgacaaaacgataagacttt-------gcgctctcattg---tggttttc
tgccttccgtttccctgcctgcgagggc-tgaggtgcgg--ggggcgagaagaccggtaa
tgatccttccgcaggttcacctacggaaaccttgttacgacttttactttctccaagc
>13376_G.meristotrochus
????????????????????????????????????????????????????????????
????????????????????????????????????????????????????????????
????????????????????????????????????????????????????????????
????????????????????????????????????????????????????????????
????????????????????????????????????????????????????????????
????????????????????????????????????????????????????????????
????????????????????????????????????????????????????????????
????????????????????????????????????????????????????????????
????????????????????????????????????????????????????????????
????????????????????????????????????????????????????????????
????????????????????????????????????????????????????????????
????????????????????????????????????????????????????????????
????????????????????????????????????????????????????????????
????????????????????????????????????????????????????????????
????????????????????????????????????????????????????????????
????????????????????????????????????????????????????????????
????????????????????????????????????????????????????????????
????????????????????????????????????????????????????????????
?????????????????????????????????ccaccgctcaaagttctctttac-cca
cgtttttttt-actttggcgtcggcga--cctttcagcctct--gctgccttgcgaca-a
cagacttactctgagccgttaccaagtcaa--atttgtctcgttcagcgaaagataaa--
-gaaaaacaa--ccgatagagatggtgggcgggcgag--------------cgagcgagc
g----ctctgacctctttaagcctcgcggcctatttccg-aggagct--tcagcacc-tc
ata-ctctccgagcgagcatgcat-gtgcacaggcaccctcccatcctatcacgttc---
----------gaagttttccttcctcaaagaccgccagagcaggcaggtgcgacgaagat
gaaaaaaaaaatcaaacagtaatccacttccggggcggcgcaactcatgatctcaggact
atttagtggcccagcctgggccgg-atcaatcgaggcacgctctttaaacctgacgaccc
ggcgagcatt-gcgctccagccgtcaccgtgggtcgcatcgagggctcatct-taggtac
cccagaaagaaaaagggtagcggccagtcggtcggggaagcggcgcttcttgc---ggtc
cttccccattcgacaaaacgataagacttt-------gcgctctcattg---tggttttc
tgccttccgtttccctgcctgcgagggc-tgaggtgcg--tggggcgagaagaccggtaa
tgatccttccgcaggttcacctacggaaaccttgttacgacttttactttctccaagc
>6312_T.haptoderma
tcgcc-tgtt-tatcaaaaacatagctttatgaattaaatat-----aaagtaaaacctg
cccagtgatata-ttt-aacggccgcagtactttgactgtgctaaggtagcataataaat
tggcttttaattgaagtctggaatgaaaggataaatgaatatttacttttttactttaat
ttaagtgaacttacttaaaaggtgaaaattcctttaattaattttaatagacgagaagac
cctaggagtttga-ttttttgttggggcggcattatagtag---ta--aaacctataata
tataatatttaataaaacaaaaattattttataaaataaaactaccctagggataacagc
ataatttta--tttaaagtttgtgacctcgatgttggactaggaaaatttaatattagct
atattaaaaattttgttctgttcgaacattttactcctacg???????????????????
????????????????????????????????????????????????????????????
????????????????????????????????????????????????????????????
????????????????????????????????????????????????????????????
????????????????????????????????????????????????????????????
????????????????????????????????????????????????????????????
????????????????????????????????????????????????????????????
????????????????????????????????????????????????????????????
????????????????????????????????????????????????????????????
????????????????????????????????????????????????????????????
????????????????????????????????????????????????????????????
?????????????????????????????????ccaccgctcaaagttatcttt-ttcca
cgttttt----------gcgccggcga--cctttcagcc-----cctgccttgcgaca-a
cagacttactcggagccgttacc-aaaaaacaaattgtctcgttcagcgaaaaaacaa--
--aaaaataagaccgatagagatggtgggcgggcgag------cgctcaaatgagcgagc
gagcgctctgacctctttaagcctcgcggcctactcccg-aggagct--tcagcacc-tc
ata-ctcttcgaccgagcatgcacagtgcacaggcaccctcccatcccatcataacgta-
---cgcgtttgaagtttcc-ttcctcaatgaccgccagagcaggcaggtgcgacaaagat
gaaaaa-----tcaaacaggaatccacttccggggcggcgcaactcatgatcttaggact
gttt-tgtggccagcct-gggccggatcaatcgagtcacgctctttaaacctgacgaccc
ggcgagcatt-gcgctccagccgtcaccgtgggtcgcatcgaggactcatca-taggtac
cccagaaagaaaaagggtagcggccagtcggtcggggaagcggcgcttcttgc---ggtc
cttccccattcgacaaaacga-aagacttt-------gcgctctcattg---tggttttc
tgcctaccgtttccctgcctgggagggcc-gaggtgcg---ggggcgagaagaccggtaa
tgatccttccgcaggttcacctacggaaaccttgttacgacttttactttctccaagc
>6335 T.thelecoryle
????????????????????????????????????????????????????????????
????????????????????????????????????????????????????????????
????????????????????????????????????????????????????????????
????????????????????????????????????????????????????????????
????????????????????????????????????????????????????????????
????????????????????????????????????????????????????????????
????????????????????????????????????????????????????????????
?????????????????????????????????????????taaatgttgatataaaatt
ggatcacctcctccagctggatcaaaaaaactagtattaaaatttcgatctgttaaaagt
attgtaatagctccagctaatacaggtaaagaaagtaataataaaaaaacagtaattaaa
attgatcaaacaaataaacttaaccgttctatttttatacctggagctcgtatattaaaa
atagtagtaataaagttaatagctccaagaatagaagaaattccagctaaatgtaatgaa
aaaattgctaaatctactgaagcaccaccatggcctaatgttccactcaaaggcggataa
acagttcaacctgtaccagctcctccttcaattaatctagaacaaattaaaaaaacaaat
gatggaggtagtaaccagaatcttatgttatttattcgtggaaatcttatatcaggagca
ccaattaataaaggtactattcaattaccaaacccaccaattataataggtattactata
aaaaaaattataacaaaagcatgggcagttacaataacattgaaaaaatgatcatctatt
aataaaccagcagtaccaagttctaaccgaattaataaagataaaccagttcctactata
ccacatcaaacaccaaaaattatatataatgtaccaccgctcaaagttatcttt-ttcca
cgttttt----------gcgccggcga--cctttcagcc-----cctgccttgcgaca-a
cagacttactcggagccgttaccaaaaaa-caaattgtctcgttcagcgaaaaaacaa--
--aaaaataagaccgatagagatggtgggcgggcgag------cgctcaaatgagcgagc
gagcgctctgacctctttaagcctcgcggcctactcccg-aggagct--tcagcacc-tc
ata-ctcttcgaccgagcatgcacagtgcacaggcaccctcccatcccatcataacgta-
---cgcgtttgaagtttcc-ttcctcaatgaccgccagagcaggcaggtgcgacaaagat
gaaaaa-----tcaaacaggaatccacttccggggcggcgcaactcatgatcttaggact
gttt-tgtggccagcctgggccgg-atcaatcgagtcacgctctttaaacctgacgaccc
ggcgagcatt-gcgctccagccgtcaccgtgggtcgcatcgaggactcatca-taggtac
cccagaaagaaaaagggtagcggccagtcggtcggggaagcggcgcttcttgc---ggtc
cttccccattcgacaaaacga-aagacttt-------gcgctctcattg---tggttttc
tgcctaccgtttccctgcctgcgagggcc-gaggtgcg---ggggcgagaagaccggtaa
tgatccttccgcaggttcacctacggaaaccttgttacgacttttactttctccaagc
>6342 G.oedobasis
tcgcc-tgtt-taacaaaaacatagctttacgga--ctttat---gtaaggtgatacctg
cccggtgat-ca-ttt-aacggccgcagtactttgactgtgctaaggtagcataataaat
tggcttttaattgaagtctagaatgaacggataaatgaatagaacctttcttaatttaag
tttttaaaatttacttaggaggtgaaaattcctttagt-gacttaaataaacgagaagac
cctaggagttttt-tattttgttggggcgacactgcagca---cttt--aacctgcga-a
caaaaaagtaattttacaaattatt-ttaatgaaaattaagctaccctagggataacagc
ataatttataat---aagattgtgacctcgatgttggactaggaaaatttaatgttaact
atattaaag????????????????????????????????taggtgctgatataaaata
gggtcccccccgccagcagggtcaaaaaacctagtattaaaatttcgatcggttaacaac
attgtaatggcccccgccaaaacaggcaaggataacaatagtagtacaactgtgattaaa
atggaccatacaaacaagcttagccgctccatttttattcccggcgcccgtatattaaag
atagtggtaataaaattaattgcccctaaaattgaactaagtcctgctaaatgtaaagaa
aaaatagcaaggtcaaccgacgcccccgcgtggcctaatgtgctgcttaatggtgggtaa
accgttcaacccgttccggccccgccctcaattattctcctgagaattaagaaaataaag
gcggggggcagcagccaaaaacttaagttatttatccgcggaaagcttatatccggtgct
ccaattaataggggaaccattcagttgccaaaccccccaattataattggcattactata
aaaaaaattataataaaggcgtgagcagttacaatcacattaaagagatggtcatctgtt
aacactccgcctgtacccagctctaaccgaattaacagggacagccctgttccaactatg
ccacaccataccccaaaaattatgtataaggtgccaccgctcaaagttatattt--tcca
cgtttct----------gcgccggcga--ccttccagcc-----gctgccttgcgaca-a
cagacttactcggagccgttaccaaaata-----ttgtctcgttcagcgaaaaaaaaaa-
caacaaattagtccgatagagatggtgggcgggcgag------cgctcaaatgagctagc
gagcactcttacctctttaagcctcgcggcctacttccg-aggagct--tcagcaccctc
ata-ctctccgagcgagcatgca--gtgcacaggcaccctcccatcctatcataactaa-
---ctcgtttgaagttttc-ttcctcaaagaccgccagagcaggctggtgcgacgaagat
gaaaaaac-aatcaaacagtaatccacttccggggcggcgcaactcatgatcttatgact
gtttttgtggccagccggggccgggatcaatcgagccacgctctttaaacctgacgaccc
gacgagcatt-gcgctccagccgtcaccgtgggtcgtatcgaggactcatat-taggtac
cccaaaaagaaaaagggtagcggccagtcggtcggggaagcggcgcttcttgc---ggtc
cttccccattcgacgaaacga-aagacttttttt---gcgctgtcattaaattggttttc
tgcctaccgtttccctgcctgcgagggcc-gaggtgcgggtggggcgagaagaccggtaa
tgatccttccgcaggttcacctacggaaaccttgttacgacttttactttctccaagc
>6343_G.oedobasis
????????????????????????????????????????????????????????????
????????????????????????????????????????????????????????????
????????????????????????????????????????????????????????????
????????????????????????????????????????????????????????????
????????????????????????????????????????????????????????????
????????????????????????????????????????????????????????????
????????????????????????????????????????????????????????????
?????????????????????????????????????????taaatgttgatataaaata
ggatctcctccaccagctggatcaaaaaacctagtattaaaatttcgatcagttaataat
attgtaatagctccagccaaaacaggtaatgataataataataatacaactgtaattaaa
atagatcacacaaataaacttaaccgttctatttttattcctggtgctcgtatattaaaa
atagtagtaataaaattaatggcccctaaaattgagcttattccggctaaatgtaaagaa
aaaatggccaggtcaactgaagctccggcatgacctaatgtgctacttaatggtggataa
actgttcaacctgtgcccgctccaccttcaattattctactaagaattaaaaaaataaaa
gcaggaggtaataatcaaaaccttaaattatttattcgtggaaaacttatatcaggtgca
ccaattaataaaggaattattcaattaccaaatccaccaattataattggtattaccata
aaaaaaattataacaaaagcatgagcagttacaattacattaaaaaaatgatcttctgtt
aatacccccgccgtgcctaactctaaacgaattaataaagacaatccagttccaactatt
ccacatcaaactccaaaaattatgtataaagta???????????????????????????
????????????????????????????????????????????????????????????
????????????????????????????????????????????????????????????
????????????????????????????????????????????????????????????
????????????????????????????????????????????????????????????
????????????????????????????????????????????????????????????
????????????????????????????????????????????????????????????
????????????????????????????????????????????????????????????
????????????????????????????????????????????????????????????
????????????????????????????????????????????????????????????
????????????????????????????????????????????????????????????
????????????????????????????????????????????????????????????
????????????????????????????????????????????????????????????
??????????????????????????????????????????????????????????
>6344_labuanensis
???????????????aaaaacatagctttatgtt--atttat---ataaagtaatacctg
cccagtgatttactttaaacggccgcagtactttgactgtgctaaggtagcataataaat
tggcttttaattggagtctagaatgaacggataaatgaataaaacctttctaaatttaaa
ttttatgaaattactcaaaaggtgaaaattcctttaat-aatttaaatagacgagaagac
cctaggagtttta--tttttgttggggcgacattgcagcaaatatgt-aaacctgtaata
aaaaataattttttaaaaaaaactt-ttaataaaaaataaactaccctagggataacagc
ataatttaagatt--aagattgtgacctcgatgttggactaggaaagtttaatattaact
atattaaag-ttttgttctgttcgaacagtatt-tcctacataaatgctgatataaaata
ggatcacccccaccggccggatcaaaaaacctagtattaaaatttcggtcagttaatagt
attgtaatagctccagctaaaacaggtaaagatagtaagagtaatacaactgtaattaaa
atagaccatacaaatagacttaatcgttctatttttattcctggtgctcgtatgttgaaa
atagtagtaataaaattaatagcacctaaaattgaacttatcccagctaaatgtaaagaa
aaaattgctaaatcaactgaagctccggcatgtcctaacgtactacttaaaggtggataa
actgttcaaccggttcctgctccgccttcaattaatctactaagaattaaaaaaataaag
gctggaggtagcaaccaaaaacttaaattatttattcgtggaaaacttatatcaggtgca
ccaattaataggggaactattcaattaccaaaccccccaattataattggcatcactatg
aaaaaaattataacaaaagcgtgagcagttacaattacattaaaaaagtgatcgtctgtc
aataccccagccgttcctaattctaaacgaattaataaagataggccagttccaactatt
ccacatcaaaccccaaaaattatatataaagtaccaccgctcaaagttatcttt--tcca
cgtttct----------gcgccggcga--ccttccagcc-----gctgccttgcgaca-a
cagacttactcagagccgttaccaaaata-----ttgtctcgttcagcgaaaaaaaaa--
caacaaattagtccgatagagatggtgggcgggcgag------cgctcaaatgagcgagc
gagcgctctgacctctttaagcctcgcggcctacttccg-aggagct--tcagcaccctc
ata-ctctccgagcgagcatgca--gtgcacaggcaccctcccatcctatcataacgaa-
---cgcgtttgacgttttc-ttcctcaaagaccgccagagcaggcaggtgcgacgaagat
gaaaaaa--aatcaaacaggaatccacttccggggcggcgcaactcatgatcttaggact
gtttttgtggccagccggggccgggatcaatcgagccacgctctttaaacctgacgacca
gacgagcatt-gcgctccagccgtcaccgtaggtcgtatcgaggactcatat-taggtac
cccaaaaagaaaaagggtagcggccagtcggtcggggaagcggcgcttcttgc---ggtc
cttccccattcgacgaaacga-aagacttttttt---gcgctctcattaaattggttttc
tgcctaccgtttccctgcctgcgagggcc-gaggtgcggatggggcgagaagaccggtaa
tgatccttccgcaggttcacctacggaaaccttgttacgactttt?????????????
>6347_T.rhysa
??????????????????????????????????????????????????gtaatacctg
cccagtgatt-atttt-aacggccgcagtactttgactgtgctaaggtagcataataaat
tggcttttaattggagtctagaatgaacggataaatgaataaaatctttttcaatttaaa
ttttaagaagttacttaaaaggtgaaaattcctttaat-aatttaaatagacgagaagac
cctaggagttttt-tattttgttggggcgacattacagcaa-actatcaaacctgtaata
-ataaaaagtaattcaacaaattta-tttaaaaaatttaaactaccctagggataacagc
ataatttaactttttaagtttgtgacctcgatgttggattaggaaaatttaatattaact
gtattaaag-ttttgttctgttcgaacaatattctcctacataaatgttgatataaaata
ggatcacctccaccagctggatcaaaaaacctagtattaaaatttcggtcagttaataac
attgtaatagctccagctaaaacaggcaaagataataaaagtaatacaactgtaattaaa
atagatcatacaaataaacttaatcgttccatttttatacctgtcgctcgtatattaaaa
atagtagtaataaaattaatagcccctaaaattgaacttattccagctaaatgtaaagaa
aaaatagctaaatcaactgaagctccagcatgacctaatgttctacttaaaggtggataa
actgttcaaccagttcctgctcccccttcaattaatctactaaggattaaaaaaacaaaa
gcaggcggtagtaatcaaaaacttaaattatttattcgtggaaaacttatgtctggcgcc
ccaattaacaaaggaattattcaattaccaaacccaccaattataattggtattactata
aaaaaaattataacaaaagcatgagcagttacaatcacattaaaaaaatgatcatctgtt
aatactccagctgtccctaactctaaacgaattagtaaagataatccagttccaactata
ccacatcaaaacccaaaaattatatataaagtaccaccgctcaaagttatcttt--tcca
cgttttt----------gcgccggcga--ccttccagcc-----gctgccttgcgaca-a
cagacttactcggagccgttaccaaaata-----ttgtctcgttcagcgaaaaaaaaa--
caacaaattagtccgatagagatggtgggcgggcgag------cgctcaaatgagcgagc
gagcgctctgacctctttaagcctcgcggcctacttccg-aggagct--tcagcaccctc
ata-ctctccgagcgagcatgca--gtgcacaggcaccctcccatcctatcataacgaa-
---cgcgtttgacgttttc-ttcctcaaagaccgccagagcaggcaggtgcgacgaagat
gaaaaaa--aatcaaacaggaatccacttccggggcggcgcaactcatgatcttaggact
gtttttgtggccagccggggccgggatcaatcgagccacgctctttaaacctgacgaccc
gacgagcatt-gcgctccagccgtcaccgtaggtcgtatcgaggactcatat-taggtac
cccaaaaagaaaaagggtagcggccagtcggtcggggaagcggcgcttcttgc---ggtc
cttccccattcgacgaaacga-aagacttttttt---gcgctctcattaaattggttttc
tgcctaccgtttccctgcctgcgagggcc-gaggtgcggatggggcgagaagaccggtaa
tgatccttccgcaggttcacctacggaaaccttgttacgacttttactttctccaagc
>6349_T.haptoderma
tcgcc-tgtt-tatcaaaaacatagctttatgaattaaatat-----aaagtaaaacctg
cccagtgatata-ttt-aacggccgcagtactttgactgtgctaaggtagcataataaat
tggcttttaattgaagtctggaatgaaaggataaatgaatatttacttttttactttaat
ttaagtgaacttacttaaaaggtgaaaattcctttaattaattttaatagacgagaagac
cctaggagtttga-ttttttgttggggcggcattatagta--a-ta--aaacctataata
tataatatttaatataacaaaaattattttataaaataaaactaccctagggataacagc
ataatttta--tttaaagtttgtgacctcgatgttggactaggaaaatttaatattagct
atattaaaaattttgttctgttcgaacattttactcctacataaatgttgatataaaatt
ggatcacctcctccagctggatcaaaaaaactagtattaaaatttcgatctgttaaaagt
attgtaatagctccagctaatacaggtaaagaaagtaataataaaaaaacagtaattaaa
attgatcaaacaaataaacttaaccgttctatttttatacctggagctcgtatattaaaa
atagtagtaataaagttaatagctccaagaatagaagaaattccagctaaatgtaatgaa
aaaattgctaaatctactgaagcaccaccatggcctaatgttccactcaaaggcggataa
acagttcaacctgtaccagctcctccttcaattaatctagaacaaattaaaaaaacaaat
gatggaggtagtaaccagaatctcatgttatttattcgtggaaatcttatatcaggagca
ccaattaataaaggtactattcaattaccaaacccaccaattataataggtattactata
aaaaaaattataacaaaagcatgggcagttacaataacattgaaaaaatgatcatctatt
aataaaccagcagtaccaagttctaaccgaattaataaagataaaccagttcctactata
ccacatcaaacaccaaaaattatatataatgta????????????gttatcttt-ttcca
cgttttt----------gcgccggcga--cctttcagcc-----cctgccttgcgaca-a
cagacttactcggagccgttacccaaaaaacaaattgtctcgttcagcgaaaaaacaa--
--aaaaataagaccgatagagatggtgggcgggcgag------cgctcaaatgagcgagc
gagcgctctgacctctttaagcctcgcggcctactcccg-aggagct--tcagcacc-tc
ata-ctcttcgaccgagcatgcacagtgcacaggcaccctcccatcccatcataacgta-
---cgcgtttgaagtttcc-ttcctcaatgaccgccagagcaggcaggtgcgacaaagat
gaaaaa-----tcaaacaggaatccacttccggggcggcgcaactcatgatcttaggact
gttt-tgtggccagcct-gggccggatcaatcgagtcacgctctttaaacctgacgaccc
ggcgagcatt-gcgctccagccgtcaccgtgggtcgcatcgaggactcatct-taggtac
cccagaaagaaaaagggtagcggccagtcggtcggggaagcggcgcttcttgc---ggtc
cttccccattcgacaaaacga-aagacttt-------gcgctctcattg---tggttttc
tgcctaccgtttccctgcctgcgagggcc-gaggtgcg---ggggcgagaagaccggtaa
tgatccttccgcaggttcacctacggaaaccttgttacgacttttactttctccaagc
>6350_T.rhysa
tcgcc-tgtt-tatcaaaaacatagctttatggtatatttat---ataaagtaatacctg
cccagtgatt-atttt-aacggccgcagtactttgactgtgctaaggtagcataataaat
tggcttttaattggagtctagaatgaacggataaatgaataaaatctttttcaatttaaa
ttttaagaagttacttaaaaggtgaaaattcctttaat-aatttaaatagacgagaagac
cctaggagttttt-tattttgttggggcgacattacagcaa-actatcaaacctgtaata
-ataaaaagtgattcaacaaattta-tttaaaaaatttaaactaccctagggataacagc
ataatttaactttttaagtttgtgacctcgatgttggattaggaaaatttaatattaatt
gtattaaag-ttttgttctgttcgaacaatattctcctacataaatgttgatataaaata
ggatcacctccaccagctggatcaaaaaacctagtattaaaatttcggtcagttaataac
attgtaatagctccagctaaaacaggcaaagataataaaagtaatacaactgtaattaaa
atagatcatacaaataaacttaatcgttccatttttatacctgtcgctcgtatattaaaa
atagtagtaataaaattaatagcccctaaaattgaacttattccagctaaatgtaaagaa
aaaatagctaaatcaactgaagctccagcatgacctaatgttctacttaaaggtggataa
actgttcaaccagttcctgctcccccttcaattaatctactaaggattaaaaaaacaaaa
gcaggcggtagtaatcaaaaacttaaattatttattcgtggaaaacttatgtctggcgcc
ccaattaataaaggaattattcaattaccaaacccaccaattataattggtattactata
aaaaaaattataacaaaagcatgagcagttacaatcacattaaaaaaatgatcatctgtt
aatactccagctgtccctaactctaaacgaattagtaaagataatccagttccaactata
ccacatcaaaacccaaaaattatatataaagta????????????gttatcttt--tcca
cgtttct----------gcgccggcga--ccttccagcc-----gctgccttgcgaca-a
cagacttactcggagccgttaccaaaata-----ttgtctcgttcagcgaaaaaaaaa--
caacaaattagtccgatagagatggtgggcgggcgag------cgctcaaatgagcgagc
gagcgctctgacctctttaagcctcgcggcctacttccg-aggagct--tcagcaccctc
ata-ctctccgagcgagcatgca--gtgcacaggcaccctcccatcctatcataacgaa-
---cgcgtttgacgttttc-ttcctcaaagaccgccagagcaggcaggtgcgacgaagat
gaaaaaa--aatcaaacaggaatccacttccggggcggcgcaactcatgatcttaggact
gtttttgtggccagccggggccgggatcaatcgagccacgctctttaaacctgacgaccc
gacgagcatt-gcgctccagccgtcaccgtaggtcgtatcgaggactcatat-taggtac
cccaaaaagaaaaagggtagcggccagtcggtcggggaagcggcgcttcttgc---ggtc
cttccccattcgacgaaacga-aagacttttttt---gcgctctcattaaattggttttc
tgcctaccgtttccctgcctgcgagggcc-gaggtgcggatggggcgagaagaccggtaa
tgatccttccgcaggttcacctacggaaaccttgttacgacttttactttctccaagc
>6353 T.rhysa
tcgccctgttttatcaaaaacatagctttatggtatatttat---ataaagtaatacctg
cccagtgatt-atttt-aacggccgcagtactttgactgtgctaaggtagcataataaat
tggcttttaattggagtctagaatgaacggataaatgaataaaatctttttcaatttaaa
ttttaagaagttacttaaaaggtgaaaattcctttaat-aatttaaatagacgagaagac
cctaggagttttt-tattttgttggggcgacattacagcaa-actatcaaacctgtaata
-ataaaaagtaattcaacaaattta-tttaaaaaatttaaactaccctagggataacagc
ataatttaactttttaagtttgtgacctcgatgttggattaggaaaatttaatattaact
gtattaaag-ttttgttctgttcgaacaacattctcctacataaatgttgatataaaata
ggatcacctccaccagctggatcaaaaaacctagtattaaaatttcggtcagttaataac
attgtaatagctccagctaaaacaggcaaagataataaaagtaatacaactgtaattaaa
atagatcatacaaataaacttaatcgttccatttttatacctgtcgctcgtatattaaaa
atagtagtaataaaattaatagcccctaaaattgaacttattccagctaaatgtaaagaa
aaaatagctaaatcaactgaagctccagcatgacctaatgttctacttaaaggtggataa
actgttcaaccagttcctgctcccccttcaattaatctactaaggattaaaaaaacaaaa
gcaggcggtagtaatcaaaaacttaaattatttattcgtggaaaacttatgtctggcgcc
ccaattaataaaggaattattcaattaccaaacccaccaattataattggtattactata
aaaaaaattataacaaaagcatgagcagttacaatcacattaaaaaaatgatcatctgtt
aatactccagctgtccctaactctaaacgaattagtaaagataatccagttccaactata
ccacatcaaaacccaaaaattatatataaagta???????????????????????????
????????????????????????????????????????????????????????????
????????????????????????????????????????????????????????????
????????????????????????????????????????????????????????????
????????????????????????????????????????????????????????????
????????????????????????????????????????????????????????????
????????????????????????????????????????????????????????????
????????????????????????????????????????????????????????????
????????????????????????????????????????????????????????????
????????????????????????????????????????????????????????????
????????????????????????????????????????????????????????????
????????????????????????????????????????????????????????????
????????????????????????????????????????????????????????????
??????????????????????????????????????????????????????????
>6354_T.rhysa
????????????????????????????????????????????????????????????
????????????????????????????????????????????????????????????
????????????????????????????????????????????????????????????
????????????????????????????????????????????????????????????
????????????????????????????????????????????????????????????
????????????????????????????????????????????????????????????
????????????????????????????????????????????????????????????
?????????????????????????????????????????taaatgttgatataaaata
ggatcacctccaccagctggatcaaaaaacctagtattaaaatttcggtcagttaataac
attgtaatagctccagctaaaacaggcaaagataataaaagtaatacaactgtaattaaa
atagatcatacaaataaacttaatcgttccatttttatacctgtcgctcgtatattaaaa
atagtagtaataaaattaatagcccctaaaattgaacttattccagctaaatgtaaagaa
aaaatagctaaatcaactgaagctccagcatgacctaatgttctacttaaaggtggataa
actgttcaaccagttcctgctcccccttcaattaatctactaaggattaaaaaaacaaaa
gcaggcggtagtaatcaaaaacttaaattatttattcgtggaaaacttatgtctggcgcc
ccaattaataaaggaattattcaattaccaaacccaccaattataattggtattactata
aaaaaaattataacaaaagcatgagcagttacaatcacattaaaaaaatgatcatctgtt
aatactccagctgtccctaactctaaacgaattagtaaagataatccagttccaactata
ccacatcaaaacccaaaaattatatataaagtaccaccgctcaaagttatcttt--tcca
cgtttct----------gcgccggcga--ccttccagcc-----gctgccttgcgaca-a
cagacttactcggagccgttaccaaaata-----ttgtctcgttcagcgaaaaaaaaa--
caacaaattagtccgatagagatggtgggcgggcgag------cgctcaaatgagcgagc
gagcgctctgacctctttaagcctcgcggcctacttccg-aggagct--tcagcaccctc
ata-ctctccgagcgagcatgca--gtgcacaggcaccctcccatcctatcataacgaa-
---cgcgtttgacgttttc-ttcctcaaagaccgccagagcaggcaggtgcgacgaagat
gaaaaaa--aatcaaacaggaatccacttccggggcggcgcaactcatgatcttaggact
gtttttgtggccagccggggccgggatcaatcgagccacgctctttaaacctgacgaccc
gacgagcatt-gcgctccagccgtcaccgtaggtcgtatcgaggactcatat-taggtac
cccaaaaagaaaaagggtagcggccagtcggtcggggaagcggcgcttcttgc---ggtc
cttccccattcgacgaaacga-aagacttttttt---gcgctctcattaaattggttttc
tgcctaccgtttccctgcctgcgagggcc-gaggtgcggatggggcgagaagaccggtaa
tgatccttccgcaggttcacctacggaaaccttgttacgacttttactttctccaagc
>6356_T.haptoderma
tcgcc-tgtt-tatcaaaaacatagctttatgaattaaatat-----aaagtaaaacctg
cccagtgattta-ttt-aacggccgcagtactttgactgtgctaaggtagcataataaat
tggcttttaattgaagtctggaatgaaaggataaatgaatatttacttttttactttaat
ttaagtgaacttacttaaaaggtgaaaattcctttaattaattttaatagacgagaagac
cctaggagtttga-ttttttgttggggcggcattatagtag---ta--aaacctataata
tgtaatatttaatataacaaaaattattttataaaataaaactaccctagggataacagc
ataatttta--tttaaagtttgtgacctcgatgttggactaggaaaatttaatattagct
atattaaaaattttgttctgttcgaacattttactcctacataaatgttgatataaaatt
ggatcacctcctccagctggatcgaaaaaactagtattaaaatttcgatctgttaaaagt
attgtaatagctccagctaatacaggtaaagaaagtaataataaaaaaacagtaattaaa
attgatcaaacaaataaacttaaccgttctatttttatacctggagctcgtatattaaaa
atagtagtaataaagttaatagctccaagaattgaagaaattccagctaaatgtaacgaa
aaaattgctaaatctactgaagcaccaccatggcctaatgttccactcaaaggcgggtaa
acagttcaacctgtaccagctcccccttcaattaatctagaacaaattaaaaaaacaaat
gacggaggtagtaaccagaatctcatgttatttattcgtggaaatcttatatcaggagca
ccaattaataaaggtactattcaattaccaaacccaccaattataataggtattactata
aaaaaaattataacaaaagcatgggcagttacaataacattgaaaaaatgatcatctatt
aataaaccagcagtaccaagttctaaccgaattaataaagataaaccagttcctactata
ccacatcaaacaccaaaaattatatataatgta??????????????????ttt-ttcca
cgttttt----------gcgccggcga--cctttcagcc-----cctgccttgcgaca-a
cagacttactcggagccgttacc-aaaaaacaaattgtctcgttcagcgaaaaaacaa--
--aaaaataagaccgatagagatggtgggcgggcgag------cgctcaaatgagcgagc
gagcgctctgacctctttaagcctcgcggcctactcccg-aggagct--tcagcacc-tc
ata-ctcttcgaccgagcatgcacagtgcacaggcaccctcccatcccatcataacgta-
---cgcgtttgaagtttcc-ttcctcaatgaccgccagagcaggcaggtgcgacaaagat
gaaaaa-----tcaaacaggaatccacttccggggcggcgcaactcatgatcttaggact
gttt-tgtggccagcct-gggccggatcaatcgagtcacgctctttaaacctgacgaccc
ggcgagcatt-gcgctccagccgtcaccgtgggtcgcatcgaggactcatct-taggtac
cccagaaagaaaaagggtagcggccagtcggtcggggaagcggcgcttcttgc---ggtc
cttccccattcgacaaaacga-aagacttt-------gcgctctcattg---tggttttc
tgcctaccgtttccctgcctgcgagggcc-gaggtgcg---ggggcgagaagaccggtaa
tgatccttccgcaggttcacctacggaaaccttgttacgacttttactttctccaagc
>6404_G.oedobasis
?cgccttgtt-tctcaaaaacatagctttatggt--ttttat---gtaaggtaatacctg
cccggtgact--tttt-aacggccgcagtactttgactgtgctaaggtagcataataaat
tggcttttaattgaagtctagaatgaacggataaatgaataacgcctttctaaatttaat
tattaaaaatttacttaagaggtgaaaattcctttaat-agttaaaatagacgagaagac
cctaggagttttaattttttgttggggcgacattatagcag--atac--aacctataa-a
taataaagtaattttaccaattctt-ttaataacaattaaactaccctagggataacagc
ataattt---ttttaaagattgtgacctcgatgttggattaggaaaatttaatattaact
atattaagg-ttttgttctgttcgaacagta-tctcctacataaatgctgatataaaata
ggatcacctccaccagctgggtcaaaaaagctagtattaaaatttcgatcagttaataat
attgtaatagctccagctagaacaggaagagataataataataatacaactgtaatcaaa
atagaccatacaaataaacttaatcgttccatttttatccctggtgctcgtatattaaaa
atagtagtaataaaattaatggcccctaaaattgagcttattccggccaaatgtaaagaa
aaaatagccaaatcaactgaagctccagcatggcctaaagttctacttaatgggggataa
actgttcaacctgttcctgctccgccttcaattattcttctaagaattaagaaagtaaag
gcaggaggtaacaaccaaaatcttaaattatttattcgcggaaaccttatatcaggtgca
ccaatcaataaaggaatcattcaattaccaaacccaccaattataattggcattaccata
aaaaaaattataacaaaagcatgagcagttacgatcacgttgaaaaagtgatcgtctgtt
aatactccggctgtacctaattctaaacgaattaataaagacagcccagttccaactatt
ccacatcaaaccccaaaaattatatataaagta???ccgctcaaagttatattt--tcca
cgtttct----------gcgccggcga--ccttcaagcc-----gctgccttgcgaca-a
cagacttactcggagccgttaccaaaata-----ttgtctcgttcagcgaaaaaaaaaaa
caacaaattagtccgatagagatggtgggcgggcgag------cgctcaaatgagctatc
gagcactctgacctctttaagcctcgcggcctacttccg-aggagct--tcagcaccctc
ata-ctctccgagcgagcatgca--gtgcacaggcaccctcccatcctatcataactaa-
---ctcgtttgaagttttc-ttcctcaaagaccgccagagcaggctggtgcgacgaagat
gaaaaaac-aatcaaacagtaatccacttccggggcggcgcaactcatgatcttatgact
gtttttgtggccagccggggccgggatcaatcgagccacgctctttaaacctgacgaccc
gacgagcatt-gcgctccagccgtcaccgtgggtcgtatcgaggactcatat-taggtac
cccaaaaagaaaaagggtagcggccagtcggtcggggaagcggcgcttcttgc---ggtc
cttccccattcgacgaaacga-aagacttttttt---gcgctgtcattaaattggttttc
tgcctaccgtttccctgcctgcgagggcc-gaggtgcggatggggcgagaagaccggtaa
tgatccttccgcaggttcacctacggaaaccttgttacgacttttactttctccaagc
>6406_G.subscalasis
tcgcc-tgtt-tatcaaaaacatagctttatgttacatatat---ataaggtaatacctg
cccagtgatata-ttt-aacggccgcagtactttgactgtgctaaggtagcataataaat
tggcttttaattggagtctagaatgaatggataaatgaataaaaactttttcaatttaat
ttataaaaaattacttaaaaggtgaaaattccttttat-aattaaaatagacgagaagac
cctaggagttttt-tattttgttggggcgacattacagca--atatt--aacctgtaata
gaaaaaaaacaatttacagatttta-ttaataaaaattaaactaccctagggataacagc
ataatttaaa-tt--aagtttgtgacctcgatgttggattagggaaatttaatattaact
atattaaag-ttttgttctgttcgaacaattttc-cctacataaatgttgatataaaata
gggtctcctccaccagctggatcaaagaatctagtattaaaatttcgatcggttaataat
attgtaatagctccagctaaaacaggtaaagataataaaagtaatacaactgtaattaaa
atagatcatacaaataaacttaatcgttccatttttatgcctggtgctcgtatattaaaa
atagtagtaataaaattaatagcccctaagattgaacttattccagctaaatgtaaagaa
aaaatagctaaatcaactgaagctccagcatgacctaatgttctacttaaaggtggataa
actgttcaaccagttcctgccccaccctcaattaatctactaagaattaaaaaaacaaaa
gcaggtggtaataatcaaaaacttaaattatttattcgtggaaaacttatgtcaggtgca
ccaattaataaaggaattattcagttaccaaatcctccaattataattggtattactata
aaaaaaattataacaaaagcatgagcagttacaatcacattaaaaaaatgatcgtctgtt
aatactccagctgttcctaattctaaacgaattagtaaagataatccagttcctactata
ccacaccaaaaaccgaaaattatatataaagtaccaccgctcaaagttatcttt--tcca
cgtttct----------gcgccggcga--ccttccagcc-----gctgccttgcgaca-a
cagacttactcggagccgttaccaaaata-----ttgtctcgttcagcgaaaaaaaaa--
caacaaattagtccgatagagatggtgggcgggcgag------cgctcaaatgagcgagc
gagcgctctgacctctttaagcctcgcggcctacttccg-aggagct--tcagcaccctc
ata-ctctccgagcgagcatgca--gtgcacaggcaccctcccatcctatcataacgaa-
---cgcgtttgacgttttc-ttcctcaaagaccgccagagcaggcaggtgcgacgaagat
gaaaaaa--aatcaaacaggaatccacttccggggcggcgcaactcatgatcttaggact
gtttttgtggccagccggggccgggatcaatcgagccacgctctttaaacctgacgaccc
gacgagcatt-gcgctccagccgtcaccgtaggtcgtatcgaggactcatat-tagatac
cccaaaaagaaaaagggtagcggccagtcggtcggggaagcggcgcttcttgc---ggtc
cttccccattcgacgaaacga-aagactttttttt--gcgctctcattaaattggttttc
tgcctaccgtttccctgcctgcgagggcc-gaggtgcggatggggcgagaagaccggtaa
tgatccttccgcaggttcacctacggaaaccttgttacgacttttactttctccaagc
>6407_T.rhysa
tcgcc-tgtt-tatcaaaaacatagctttatggtatatttat---ataaagtaatacctg
cccagtgatt-atttt-aacggccgcagtactttgactgtgctaaggtagcataataaat
tggcttttaattggagtctagaatgaacggataaatgaataaaatctttttcaatttaaa
ttttaagaagttacttaaaaggtgaaaattcctttaat-aatttaaatagacgagaagac
cctaggagttttt-tattttgttggggcgacattacagcaa-actatcaaacctgtaata
-ataaaaagtaattcaacaaatttt-tttaaaaaatttaaactaccctagggataacagc
ataatttaactttttaagtttgtgacctcgatgttggattaggaaaatttaatattaact
gtattaaag-ttttgttctgttcgaacaatattctcctacataaatgttgatataaaata
ggatcacctccaccagctggatcaaaaaacctagtattaaaatttcggtcagttaataac
attgtaatagctccagctaaaacaggcaaagataataaaagtaatacaactgtaattaaa
atagatcatacaaataaacttaatcgttccatttttatacctgtcgctcgtatattaaaa
atagtagtaataaaattaatagcccctaaaattgaacttattccagctaaatgtaaagaa
aaaatagctaaatcaactgaagctccagcatgacctaatgttctacttaaaggtggataa
actgttcaaccagttcctgctcccccttcaattaatctactaaggattaaaaaaacaaaa
gcaggcggtagtaatcaaaaacttaaattatttattcgtggaaaacttatgtctggcgcc
ccaattaataaaggaattattcaattaccaaacccaccaattataattggtattactata
aaaaaaattataacaaaagcatgagcagttacaatcacattaaaaaaatgatcatctgtt
aatactccagctgtccctaactctaaacgaattagtaaagataatccagttccaactata
ccacatcaaaacccaaaaattatatataaagtaccaccgctcaaagttatcttt--tcca
cgtttct----------gcgccggcga--ccttccagcc-----gctgccttgcgaca-a
cagacttactcggagccgttaccaaaata-----ttgtctcgttcagcgaaaaaaaaa--
caacaaattagtccgatagagatggtgggcgggcgag------cgctcaaatgagcgagc
gagcgctctgacctctttaagcctcgcggcctacttccg-aggagct--tcagcaccctc
ata-ctctccgagcgagcatgca--gtgcacaggcaccctcccatcctatcataacgaa-
---cgcgtttgacgttttc-ttcctcaaagaccgccagagcaggcaggtgcgacgaagat
gaaaaaa--aatcaaacaggaatccacttccggggcggcgcaactcatgatcttaggact
gtttttgtggccagccggggccgggatcaatcgagccacgctctttaaacctgacgaccc
gacgagcatt-gcgctccagccgtcaccgtaggtcgtatcgaggactcatat-taggtac
cccaaaaagaaaaagggtagcggccagtcggtcggggaagcggcgcttcttgc---ggtc
cttccccattcgacgaaacga-aagacttttttt---gcgctctcattaaattggttttc
tgcctaccgtttccctgcctgcgagggcc-gaggtgcggatggggcgagaagaccggtaa
tgatccttccgcaggttcacctacggaaaccttgttacgacttttactttctccaagc
>6408 T.haptoderma
????????????????????????????????????????????????????????????
????????????????????????????????????????????????????????????
????????????????????????????????????????????????????????????
????????????????????????????????????????????????????????????
????????????????????????????????????????????????????????????
????????????????????????????????????????????????????????????
????????????????????????????????????????????????????????????
?????????????????????????????????????????taaatgttgatataaaatt
ggatcacctcctccagctggatcaaaaaaactagtattaaaatttcgatctgttaaaagt
attgtaatagctccagctaatacaggtaaagaaagtaataataaaaaaacagtaattaaa
attgatcaaacaaataaacttaaccgttctatttttatacctggaactcgtatattaaaa
atagtagtaataaagttaatagctccaagaatagaagaaattccagctaaatgtaatgaa
aaaattgctaaatctactgaagcaccaccatggcctaatgttccactcaaaggcggataa
acagttcaacctgtaccagctcctccttcaattaatctagaacaaattaaaaaaacaaat
gatggaggtagtaaccagaatcttatgttatttattcgtggaaatcttatatcaggagca
ccaattaataaaggtactattcaattaccaaacccaccaattataataggtattactata
aaaaaaattataacaaaagcatgggcagttacaataacattgaaaaaatgatcatctatt
aataaaccagcagtaccaagttctaaccgaattaataaagataaaccagttcctactata
ccacatcaaacaccaaaaattatatataatgta???????????????????????????
????????????????????????????????????????????????????????????
????????????????????????????????????????????????????????????
????????????????????????????????????????????????????????????
????????????????????????????????????????????????????????????
????????????????????????????????????????????????????????????
????????????????????????????????????????????????????????????
????????????????????????????????????????????????????????????
????????????????????????????????????????????????????????????
????????????????????????????????????????????????????????????
????????????????????????????????????????????????????????????
????????????????????????????????????????????????????????????
????????????????????????????????????????????????????????????
??????????????????????????????????????????????????????????
>6409_T.haptoderma
????????????????????????????????????????????????????????????
????????????????????????????????????????????????????????????
????????????????????????????????????????????????????????????
????????????????????????????????????????????????????????????
????????????????????????????????????????????????????????????
????????????????????????????????????????????????????????????
????????????????????????????????????????????????????????????
?????????????????????????????????????????taaatgttgatataaaatt
ggatcacctcctccagctggatcaaaaaaactagtattaaaatttcgatctgttaaaagt
attgtaatagctccagctaatacaggtaaagaaagtaataataaaaaaacagtaattaaa
attgatcaaacaaataaacttaaccgttctatttttatacctggaactcgtatattaaaa
atagtagtaataaagttaatagctccaagaatagaagaaattccagctaaatgtaatgaa
aaaattgctaaatctactgaagcaccaccatggcctaatgttccactcaaaggcggataa
acagttcaacctgtaccagctcctccttcaattaatctagaacaaattaaaaaaacaaat
gatggaggtagtaaccagaatctcatgttatttattcgtggaaatcttatatcaggagca
ccaattaataaaggtactattcaattaccaaacccaccaattataataggtattactata
aaaaaaattataacaaaagcatgggcagttacaataacattgaaaaaatgatcatctatt
aataaaccagcagtaccaagttctaaccgaattaataaagataaaccagttcctactata
ccacatcaaacaccaaaaattatatataatgt?ccaccgctcaaagttatcttt-ttcca
cgttttt----------gcgccggcga--cctttcagcc-----cctgccttgcgaca-a
cagacttactcggagccgttacccaaaaaacaaattgtctcgttcagcgaaaaaacaa--
--aaaaataagaccgatagagatggtgggcgggcgag------cgctcaaatgagcgagc
gagcgctctgacctctttaagcctcgcggcctactcccg-aggagct--tcagcacc-tc
ata-ctcttcgaccgagcatgcacagtgcacaggcaccctcccatcccatcataacgta-
---cgcgtttgaagtttcc-ttcctcaatgaccgccagagcaggcaggtgcgacaaagat
gaaaaa-----tcaaacaggaatccacttccggggcggcgcaactcatgatcttaggact
gttt-tgtggccagcct-gggccggatcaatcgagtcacgctctttaaacctgacgaccc
ggcgagcatt-gcgctccagccgtcaccgtgggtcgcatcgaggactcatct-taggtac
cccagaaagaaaaagggtagcggccagtcggtcggggaagcggcgcttcttgc---ggtc
cttccccattcgacaaaacga-aagacttt-------gcgctctcattg---tggttttc
tgcctaccgtttccctgcctgcgagggcc-gaggtgcg---ggggcgagaagaccggtaa
tgatccttccgcaggttcacctacggaaaccttgttacgacttttactttctccaagc
>6411_T.rhysa
tcgcc-tgtt-tatcaaaaacatagctttatggtatatttat---ataaagtaatacctg
cccagtgatt-atttt-aacggccgcagtactttgactgtgctaaggtagcataataaat
tggcttttaattggagtctagaatgaacggataaatgaataaaatctttttcaatttaaa
ttttaagaagttacttaaaaggtgaaaattcctttaat-aatttaaatagacgagaagac
cctaggagttttt-tattttgttggggcgacattacagcaa-actatcaaacctgtaata
-ataaaaagtaattcaacaaatttt-tttaaaaaatttaaactaccctagggataacagc
ataatttaactttttaagtttgtgacctcgatgttggattaggaaaatttaatattaact
gtattaaag-ttttgttctgttcgaacaatattctcctacataaatgttgatataaaata
ggatcacctccaccagctggatcaaaaaacctagtattaaaatttcggtcagttaataac
attgtaatagctccagctaaaacaggcaaagataataaaagtaatacaactgtaattaaa
atagatcatacaaataaacttaatcgttccatttttatacctgtcgctcgtatattaaaa
atagtagtaataaaattaatagcccctaaaattgaacttattccagctaaatgtaaagaa
aaaatagctaaatcaactgaagctccagcatgacctaatgttctacttaaaggtggataa
actgttcaaccagttcctgctcccccttcaattaatctactaaggattaaaaaaacaaaa
gcaggcggtagtaatcaaaaacttaaattatttattcgtggaaaacttatgtctggcgcc
ccaattaataaaggaattattcaattaccaaacccaccaattataattggtattactata
aaaaaaattataacaaaagcatgagcagttacaatcacattaaaaaaatgatcatctgtt
aatactccagctgtccctaactctaaacgaattagtaaagataatccagttccaactata
ccacatcaaaacccaaaaattatatataaagtaccaccgctcaaagttatcttt--tcca
cgtttct----------gcgccggcga--ccttccagcc-----gctgccttgcgaca-a
cagacttactcggagccgttaccaaaata-----ttgtctcgttcagcgaaaaaaaaa--
caacaaattagtccgatagagatggtgggcgggcgag------cgctcaaatgagcgagc
gagcgctctgacctctttaagcctcgcggcctacttccg-aggagct--tcagcaccctc
ata-ctctccgagcgagcatgca--gtgcacaggcaccctcccatcctatcataacgaa-
---cgcgtttgacgttttc-ttcctcaaagaccgccagagcaggcaggtgcgacgaagat
gaaaaaa--aatcaaacaggaatccacttccggggcggcgcaactcatgatcttaggact
gtttttgtggccagccggggccgggatcaatcgagccacgctctttaaacctgacgaccc
gacgagcatt-gcgctccagccgtcaccgtaggtcgtatcgaggactcatat-taggtac
cccaaaaagaaaaagggtagcggccagtcggtcggggaagcggcgcttcttgc---ggtc
cttccccattcgacgaaacga-aagacttttttt---gcgctctcattaaattggttttc
tgcctaccgtttccctgcctgcgagggcc-gaggtgcggatggggcgagaagaccggtaa
tgatccttccgcaggttcacctacggaaaccttgttacgacttttactttctccaagc
>6412_T.haptoderma
tcgcc-tgtt-tatcaaaaacatagctttatgaattaaatat-----aaagtaaaacctg
cccagtgatata-ttt-aacggccgcagtactttgactgtgctaaggtagcataataaat
tggcttttaattgaagtctggaatgaaaggataaatgaatatttacttttttactttaat
ttaagtgaacttacttaaaaggtgaaaattcctttaattaattttaatagacgagaagac
cctaggagtttga-ttttttgttggggcggcattatagta--a-ta--aaacctataata
tataatatttaatataacaaaaattattttataaaataaaactaccctagggataacagc
ataatttta--tttaaagtttgtgacctcgatgttggactaggaaaatttaatattagct
atattaaaaattttgttctgttcgaacattttactcctacataaatgttgatataaaatt
ggatcacctcctccagctggatcaaaaaaactagtattaaaatttcgatctgttaaaagt
attgtaatagctccagctaatacaggtaaagaaagtaataataaaaaaacagtaattaaa
attgatcaaacaaataaacttaatcgttctatttttatacctggagctcgtatattaaaa
atagtagtaataaagttaatagctccaagaatagaagaaattccagctaaatgtaatgaa
aaaattgctaaatctactgaagcaccaccatggcctaatgttccactcaaaggcggataa
acagttcaacctgtaccagctcctccttcaattaatctagaacaaattaaaaaaataaat
gatggaggtagtaaccagaatctcatgttatttattcgtggaaatcttatatcaggagca
ccaattaataaaggtactattcaattaccaaacccaccaattataataggtattaccata
aaaaaaattataacaaaagcatgggcagttacaataacattgaaaaaatgatcatctatt
aataaaccagcagtaccaagttctaaccgaattaataaagataaaccagttcctactata
ccacatcaaacaccaaaaattatatataatgtaccaccgctcaaagttatcttt-ttcca
cgttttt----------gcgccggcga--cctttcagcc-----cctgccttgcgaca-a
cagacttactcggagccgttacccaaaaaacaaattgtctcgttcagcgaaaaaacaa--
--aaaaataagaccgatagagatggtgggcgggcgag------cgctcaaatgagcgagc
gagcgctctgacctctttaagcctcgcggcctactcccg-aggagct--tcagcacc-tc
ata-ctcttcgaccgagcatgcacagtgcacaggcaccctcccatcccatcataacgta-
---cgcgtttgaagtttcc-ttcctcaatgaccgccaga--aggcag-tgcgacaaagat
gaaaaa-----tcaaacaggaatccacttccggggcggcgcaactcatgatcttaggact
gttt-tgtggccagcct-gggccggatcaatcgagtcacgctctttaaacctgacgaccc
ggcgagcatt-gcgctccagccgtcaccgtgggtcgcatcgaggactcatct-taggtac
cccagaaagaaaaagggtagcggccagtcggtcggggaagcggcgcttcttgc---ggtc
cttccccattcgacaaaacga-aagacttt-------gcgctctcattg---tggttttc
tgcctaccgtttccctgcctgcgagggcc-gaggtgcg---ggggcgagaagaccggtaa
tgatccttccgcaggttcacctacggaaaccttgttacgacttttactttctccaagc
>6413_T.haptoderma
????????????????????????????????????????????????????????????
????????????????????????????????????????????????????????????
????????????????????????????????????????????????????????????
????????????????????????????????????????????????????????????
????????????????????????????????????????????????????????????
????????????????????????????????????????????????????????????
????????????????????????????????????????????????????????????
?????????????????????????????????????????taaatgttgatataaaatt
ggatcacctcctccagctggatcaaaaaaactagtattaaaatttcgatctgttaaaagt
attgtaatagctccagctaatacaggtaaagaaagtaataataaaaaaacagtaattaaa
attgatcaaacaaataaacttaaccgttctatttttatacctggagctcgtatattaaaa
atagtagtaataaagttaatagctccaagaatagaagaaattccagctaaatgtaatgaa
aaaattgctaaatctactgaagcaccaccatggcctaatgttccactcaaaggtgggtaa
acagttcaacctgtaccagctcccccttcaattaatctagaacaaattaaaaaaataaat
gatggaggtaataatcagaatcttatgttatttattcgtggaaatcttatatcaggggca
ccaattaataaaggtactattcaattaccaaacccaccaattataataggtattactata
aaaaaaattataacaaaagcatgggcagttacaataacattgaaaaaatgatcatctatt
aataaaccagcagtaccaagttctaaccgaattaataaagataaaccagttcctactata
ccacatcaaacaccaaaaattatatataatgtaccaccgctcaaagttatcttt-ttcca
cgttttt----------gcgccggcga--cctttcagcc-----cctgccttgcgaca-a
cagacttactcggagccgttacccaaaaaacaaattgtctcgttcagcgaaaaaacaa--
--aaaaataagaccgatagagatggtgggcgggcgag------cgctcaaatgagcgagc
gagcgctctgacctctttaagcctcgcggcctactcccg-aggagct--tcagcacc-tc
ata-ctcttcgaccgagcatgcacagtgcacaggcaccctcccatcccatcataacgta-
---cgcgtttgaagtttcc-ttcctcaatgaccgccagagcaggcaggtgcgacaaagat
gaaaaa-----tcaaacaggaatccacttccggggcggcgcaactcatgatcttaggact
gttt-tgtggccagcctgggccgg-atcaatcgagtcacgctctttaaacctgacgaccc
ggcgagcatt-gcgctccagccgtcaccgtgggtcgcatcgaggactcatct-taggtac
cccagaaagaaaaagggtagcggccagtcggtcggggaagcggcgcttcttgc---ggtc
cttccccattcgacaaaacga-aagacttt-------gcgctctcattg---tggttttc
tgcctaccgtttccctgcctgcgagggcc-gaggtgcg---ggggcgagaagaccggtaa
tgatccttccgcaggttcacctacggaaaccttgttacgacttttactttctccaagc
>6417_T.haptoderma
????????????????????????????????????????????????????????????
????????????????????????????????????????????????????????????
????????????????????????????????????????????????????????????
????????????????????????????????????????????????????????????
????????????????????????????????????????????????????????????
????????????????????????????????????????????????????????????
????????????????????????????????????????????????????????????
?????????????????????????????????????????taaatgttgatataaaatt
ggatcacctcctccagctggatcaaaaaaactagtattaaaatttcgatctgttaaaagt
attgtaatagctccagctaatacaggtaaagaaagtaataataaaaaaacagtaattaaa
attgatcaaacaaataaacttaaccgttctatttttatacctggagctcgtatattaaaa
atagtagtaataaagttaatagctccaagaatagaagaaattccagctaaatgtaatgaa
aaaattgctaaatctactgaagcaccaccatggcctaatgttccactcaaaggcggataa
acagttcaacctgtaccagctcctccttcaattaatctagaacaaattaaaaaaacaaat
gatggaggtagtaaccagaatctcatgttatttattcgtggaaatcttatatcaggagca
ccaattaataaaggtactattcaattaccaaacccaccaattataataggtattactata
aaaaaaattataacaaaagcatgggcagttacaataacattgaaaaaatgatcatctatt
aataaaccagcagtaccaagttctaaccgaattaataaagataaaccagttcctactata
ccacatcaaacaccaaaaattatatataatgtaccaccgctcaaagttatcttt-ttcca
cgttttt----------gcgccggcga--cctttcagcc-----cctgccttgcgaca-a
cagacttactcggagccgttacccaaaaaacaaattgtctcgttcagcgaaaaaacaa--
--aaaaataaaaccgataaaaagggggggggggcgag------cgctcaaatgagcgagc
gagcgctctgacctctttaaccctcgcggcctactcccg-aggagct--tcagcacc-tc
ata-ctcttcaaccgagcatgcacagggcacaggcaccctcccatcccatcataacgta-
---cgcgtttgaagtttcc-ttcctcaatgaccgccaaagcaggcaggggcgacaaaaat
gaaaaa-----tcaaacaggaatccacttccggggcggcgcaactcatgatcttaggact
gttt-tggggccagcct-gggccggatcaatcaagtcacgctctttaaacctgacaaccc
ggcgagcatt-gcgctccagccgtcaccgtgggtcgcatcgaggactcatct-taggtac
cccaaaaagaaaaagggtagcggccagtcggtcggggaagcggcgcttcttgc---ggtc
cttccccattcaacaaaacga-aagacttt-------gcgctctcattg---tggttttc
tgcctaccgtttccctgcctgcgagggcccgaggtgcg---ggggcgagaagaccggtaa
tgatccttccgcaggttcacttacgg-aaccttgttacgacttttactttct-c-agc
>Everettia.sp
???????????????aaaaacatagcctaatgta-aaaatat-----taggttaaacctg
ctcactgaataa--ttaaagagccgcagtaccttgactgtgctaaggtagcataataaat
tgacttttaattggggccttgaatgaaaggataattggatagtttctgtcttattttaat
ttatttaaatttacttagaaggtgaaaattcctttaat--gatttaatagacgagaagac
cctaggagttttt-gtttttgttggggcgacagtgtagcat--at----aacctac-att
tatatattt-aatttaacgagttaaactaattaaaattaaactaccctagggataacagc
ataattatttatt--tagtttgtgacctcgatgttggactagggacttttaaagctaaca
gcgttaatt-ggcagttctgttcgaac-tttgttacctacataaatgttggtataaaata
gggtctcctccaccagcaggatcaaaaaacctagtgttaaaattacgatcagttaatagt
attgtaatagccccagctaaaacaggtaatgatagtagtaataaaaatacagtaactaaa
attgatcacacaaacaaccttacacgctccatagttatcccaggagatcgtatattaaaa
attgttgtaataaaattaatcgcacctaaaatagatgatatcccagctaaatgtaaagaa
aaaatagctaaatccacagaagctccagcatgccctagtaagccacttaaaggaggatat
acagttcatcctgttccagccccaccctcaaccattcttgaacaaataagaaaaataaaa
gaaggcggtagcaaccaaaatcttatattatttattcgaggaaaccttatatcaggtgcg
ccaattaataggggtactattcaattaccaaatccaccaattataataggtattactata
aaaaaaattataacaaaggcatgagcagtaacaatcacattaaaaaaatgatcatctatt
aacaccccagcagtccctaactctaatcgaattaataaagatagtcctgttccaactatt
ccacatcaaaccccaaaaattatataaag????ccaccgctcaaagttttcttcta-ccg
tattttc---------aactctggagaacccttccgaggaaggatttgactcccgacaca
aaaaaaaagcgttagctgcgaggcaatgtg--aattggtctagtgtgcgtaagactgga-
-ggtgatttttcttctcacacctcggcgacgggcggg----------------acctgac
g--------gtcctctttaagcctcgctgcctgcctcgacaggagctgccccgggccgtg
gacactactggtggtagttttggc-ccgatcaggcaccctc-------ggcgagaagac-
--------ttggggactgcacctctc---ggtcgttt---cgcactggaccaaaggac-t
gaaaaa-------aaaaaaaaaaaaacatccggggcggcgtctctcgtgctcttagggct
gtt----gggtcagccggacccggagcagtcttagagtcgctcattaaacctggcgatcc
ggcgaaccctcgggctcaagccgtcaccgtggatcgcacctaggactcatgcgtaggtac
cccagacagaaacagggtagcggccagccgggcggaggggaagagcttcatgctcaagcg
ccccccatttcggcacgaaag-acgaatttattt---gcgagaccatca---gcacatct
tgcctagcgtctc---------aaatgaatgagctactgcttgggccagataaccgataa
tgatccttccgcaggttcacctacggaaaccttgttacgacttttactttctccaagc
