# Supplementary material for: A molecular phylogeny of Geotrochus and Trochomorpha species (Gastropoda: Trochomorphidae) in Sabah, Malaysia reveals convergent evolution of shell morphology driven by environmental influences
Source: PeerJ. 2021 Feb 2;9:e10526. doi: 10.7717/peerj.10526 (PMC7863784; doi:10.7717/peerj.10526)
Supplement: File S3 — A concatenated DNA data matrix for 16S, COI, and ITS Sequences for 36 taxa. DNA sequences alignment in FASTA format. Position 1–461: 16S; Position 462–1112: COI; and Position 1113–1918: ITS. [file peerj-09-10526-s003.zip › Additional File 3/ITS1.fas]

>6406 G.kitteli
CCACCGCTCAAAGTTATCTTT--TCCACGTTTCT----------GCGCCGGCGA--CCTT
CCAGCC-----GCTGCCTTGCGACA-ACAGACTTACTCGGAGCCGTTACCAAAATA----
-TTGTCTCGTTCAGCGAAAAAAAAA--CAACAAATTAGTCCGATAGAGATGGTGGGCGGG
CGAG------CGCTCAAATGAGCGAGCGAGCGCTCTGACCTCTTTAAGCCTCGCGGCCTA
CTTCCG-AGGAGCT--TCAGCACCCTCATA-CTCTCCGAGCGAGCATGCA--GTGCACAG
GCACCCTCCCATCCTATCATAACGAA----CGCGTTTGACGTTTTC-TTCCTCAAAGACC
GCCAGAGCAGGCAGGTGCGACGAAGATGAAAAAA--AATCAAACAGGAATCCACTTCCGG
GGCGGCGCAACTCATGATCTTAGGACTGTTTTTGTGGCCAGCCGGGGCCGGGATCAATCG
AGCCACGCTCTTTAAACCTGACGACCCGACGAGCATT-GCGCTCCAGCCGTCACCGTAGG
TCGTATCGAGGACTCATAT-TAGATACCCCAAAAAGAAAAAGGGTAGCGGCCAGTCGGTC
GGGGAAGCGGCGCTTCTTGC---GGTCCTTCCCCATTCGACGAAACGA-AAGACTTTTTT
TT--GCGCTCTCATTAAATTGGTTTTCTGCCTACCGTTTCCCTGCCTGCGAGGGCC-GAG
GTGCGGATGGGGCGAGAAGACCGGTAATGATCCTTCCGCAGGTTCACCTACGGAAACCTT
GTTACGACTTTTACTTTCTCCAAGC
>6344 G.labuanensis
CCACCGCTCAAAGTTATCTTT--TCCACGTTTCT----------GCGCCGGCGA--CCTT
CCAGCC-----GCTGCCTTGCGACA-ACAGACTTACTCAGAGCCGTTACCAAAATA----
-TTGTCTCGTTCAGCGAAAAAAAAA--CAACAAATTAGTCCGATAGAGATGGTGGGCGGG
CGAG------CGCTCAAATGAGCGAGCGAGCGCTCTGACCTCTTTAAGCCTCGCGGCCTA
CTTCCG-AGGAGCT--TCAGCACCCTCATA-CTCTCCGAGCGAGCATGCA--GTGCACAG
GCACCCTCCCATCCTATCATAACGAA----CGCGTTTGACGTTTTC-TTCCTCAAAGACC
GCCAGAGCAGGCAGGTGCGACGAAGATGAAAAAA--AATCAAACAGGAATCCACTTCCGG
GGCGGCGCAACTCATGATCTTAGGACTGTTTTTGTGGCCAGCCGGGGCCGGGATCAATCG
AGCCACGCTCTTTAAACCTGACGACCAGACGAGCATT-GCGCTCCAGCCGTCACCGTAGG
TCGTATCGAGGACTCATAT-TAGGTACCCCAAAAAGAAAAAGGGTAGCGGCCAGTCGGTC
GGGGAAGCGGCGCTTCTTGC---GGTCCTTCCCCATTCGACGAAACGA-AAGACTTTTTT
T---GCGCTCTCATTAAATTGGTTTTCTGCCTACCGTTTCCCTGCCTGCGAGGGCC-GAG
GTGCGGATGGGGCGAGAAGACCGGTAATGATCCTTCCGCAGGTTCACCTACGGAAACCTT
GTTACGACTTTT?????????????
>6342 G.oedobasis
CCACCGCTCAAAGTTATATTT--TCCACGTTTCT----------GCGCCGGCGA--CCTT
CCAGCC-----GCTGCCTTGCGACA-ACAGACTTACTCGGAGCCGTTACCAAAATA----
-TTGTCTCGTTCAGCGAAAAAAAAAA-CAACAAATTAGTCCGATAGAGATGGTGGGCGGG
CGAG------CGCTCAAATGAGCTAGCGAGCACTCTTACCTCTTTAAGCCTCGCGGCCTA
CTTCCG-AGGAGCT--TCAGCACCCTCATA-CTCTCCGAGCGAGCATGCA--GTGCACAG
GCACCCTCCCATCCTATCATAACTAA----CTCGTTTGAAGTTTTC-TTCCTCAAAGACC
GCCAGAGCAGGCTGGTGCGACGAAGATGAAAAAAC-AATCAAACAGTAATCCACTTCCGG
GGCGGCGCAACTCATGATCTTATGACTGTTTTTGTGGCCAGCCGGGGCCGGGATCAATCG
AGCCACGCTCTTTAAACCTGACGACCCGACGAGCATT-GCGCTCCAGCCGTCACCGTGGG
TCGTATCGAGGACTCATAT-TAGGTACCCCAAAAAGAAAAAGGGTAGCGGCCAGTCGGTC
GGGGAAGCGGCGCTTCTTGC---GGTCCTTCCCCATTCGACGAAACGA-AAGACTTTTTT
T---GCGCTGTCATTAAATTGGTTTTCTGCCTACCGTTTCCCTGCCTGCGAGGGCC-GAG
GTGCGGGTGGGGCGAGAAGACCGGTAATGATCCTTCCGCAGGTTCACCTACGGAAACCTT
GTTACGACTTTTACTTTCTCCAAGC
>6404_G.oedobasis
???CCGCTCAAAGTTATATTT--TCCACGTTTCT----------GCGCCGGCGA--CCTT
CAAGCC-----GCTGCCTTGCGACA-ACAGACTTACTCGGAGCCGTTACCAAAATA----
-TTGTCTCGTTCAGCGAAAAAAAAAAACAACAAATTAGTCCGATAGAGATGGTGGGCGGG
CGAG------CGCTCAAATGAGCTATCGAGCACTCTGACCTCTTTAAGCCTCGCGGCCTA
CTTCCG-AGGAGCT--TCAGCACCCTCATA-CTCTCCGAGCGAGCATGCA--GTGCACAG
GCACCCTCCCATCCTATCATAACTAA----CTCGTTTGAAGTTTTC-TTCCTCAAAGACC
GCCAGAGCAGGCTGGTGCGACGAAGATGAAAAAAC-AATCAAACAGTAATCCACTTCCGG
GGCGGCGCAACTCATGATCTTATGACTGTTTTTGTGGCCAGCCGGGGCCGGGATCAATCG
AGCCACGCTCTTTAAACCTGACGACCCGACGAGCATT-GCGCTCCAGCCGTCACCGTGGG
TCGTATCGAGGACTCATAT-TAGGTACCCCAAAAAGAAAAAGGGTAGCGGCCAGTCGGTC
GGGGAAGCGGCGCTTCTTGC---GGTCCTTCCCCATTCGACGAAACGA-AAGACTTTTTT
T---GCGCTGTCATTAAATTGGTTTTCTGCCTACCGTTTCCCTGCCTGCGAGGGCC-GAG
GTGCGGATGGGGCGAGAAGACCGGTAATGATCCTTCCGCAGGTTCACCTACGGAAACCTT
GTTACGACTTTTACTTTCTCCAAGC
>6335 T.thelecoryphe
CCACCGCTCAAAGTTATCTTT-TTCCACGTTTTT----------GCGCCGGCGA--CCTT
TCAGCC-----CCTGCCTTGCGACA-ACAGACTTACTCGGAGCCGTTACCAAAAAA-CAA
ATTGTCTCGTTCAGCGAAAAAACAA----AAAAATAAGACCGATAGAGATGGTGGGCGGG
CGAG------CGCTCAAATGAGCGAGCGAGCGCTCTGACCTCTTTAAGCCTCGCGGCCTA
CTCCCG-AGGAGCT--TCAGCACC-TCATA-CTCTTCGACCGAGCATGCACAGTGCACAG
GCACCCTCCCATCCCATCATAACGTA----CGCGTTTGAAGTTTCC-TTCCTCAATGACC
GCCAGAGCAGGCAGGTGCGACAAAGATGAAAAA-----TCAAACAGGAATCCACTTCCGG
GGCGGCGCAACTCATGATCTTAGGACTGTTT-TGTGGCCAGCCTGGGCCGG-ATCAATCG
AGTCACGCTCTTTAAACCTGACGACCCGGCGAGCATT-GCGCTCCAGCCGTCACCGTGGG
TCGCATCGAGGACTCATCA-TAGGTACCCCAGAAAGAAAAAGGGTAGCGGCCAGTCGGTC
GGGGAAGCGGCGCTTCTTGC---GGTCCTTCCCCATTCGACAAAACGA-AAGACTTT---
----GCGCTCTCATTG---TGGTTTTCTGCCTACCGTTTCCCTGCCTGCGAGGGCC-GAG
GTGCG---GGGGCGAGAAGACCGGTAATGATCCTTCCGCAGGTTCACCTACGGAAACCTT
GTTACGACTTTTACTTTCTCCAAGC
>6347_T.rhysa
CCACCGCTCAAAGTTATCTTT--TCCACGTTTTT----------GCGCCGGCGA--CCTT
CCAGCC-----GCTGCCTTGCGACA-ACAGACTTACTCGGAGCCGTTACCAAAATA----
-TTGTCTCGTTCAGCGAAAAAAAAA--CAACAAATTAGTCCGATAGAGATGGTGGGCGGG
CGAG------CGCTCAAATGAGCGAGCGAGCGCTCTGACCTCTTTAAGCCTCGCGGCCTA
CTTCCG-AGGAGCT--TCAGCACCCTCATA-CTCTCCGAGCGAGCATGCA--GTGCACAG
GCACCCTCCCATCCTATCATAACGAA----CGCGTTTGACGTTTTC-TTCCTCAAAGACC
GCCAGAGCAGGCAGGTGCGACGAAGATGAAAAAA--AATCAAACAGGAATCCACTTCCGG
GGCGGCGCAACTCATGATCTTAGGACTGTTTTTGTGGCCAGCCGGGGCCGGGATCAATCG
AGCCACGCTCTTTAAACCTGACGACCCGACGAGCATT-GCGCTCCAGCCGTCACCGTAGG
TCGTATCGAGGACTCATAT-TAGGTACCCCAAAAAGAAAAAGGGTAGCGGCCAGTCGGTC
GGGGAAGCGGCGCTTCTTGC---GGTCCTTCCCCATTCGACGAAACGA-AAGACTTTTTT
T---GCGCTCTCATTAAATTGGTTTTCTGCCTACCGTTTCCCTGCCTGCGAGGGCC-GAG
GTGCGGATGGGGCGAGAAGACCGGTAATGATCCTTCCGCAGGTTCACCTACGGAAACCTT
GTTACGACTTTTACTTTCTCCAAGC
>6411_T.rhysa
CCACCGCTCAAAGTTATCTTT--TCCACGTTTCT----------GCGCCGGCGA--CCTT
CCAGCC-----GCTGCCTTGCGACA-ACAGACTTACTCGGAGCCGTTACCAAAATA----
-TTGTCTCGTTCAGCGAAAAAAAAA--CAACAAATTAGTCCGATAGAGATGGTGGGCGGG
CGAG------CGCTCAAATGAGCGAGCGAGCGCTCTGACCTCTTTAAGCCTCGCGGCCTA
CTTCCG-AGGAGCT--TCAGCACCCTCATA-CTCTCCGAGCGAGCATGCA--GTGCACAG
GCACCCTCCCATCCTATCATAACGAA----CGCGTTTGACGTTTTC-TTCCTCAAAGACC
GCCAGAGCAGGCAGGTGCGACGAAGATGAAAAAA--AATCAAACAGGAATCCACTTCCGG
GGCGGCGCAACTCATGATCTTAGGACTGTTTTTGTGGCCAGCCGGGGCCGGGATCAATCG
AGCCACGCTCTTTAAACCTGACGACCCGACGAGCATT-GCGCTCCAGCCGTCACCGTAGG
TCGTATCGAGGACTCATAT-TAGGTACCCCAAAAAGAAAAAGGGTAGCGGCCAGTCGGTC
GGGGAAGCGGCGCTTCTTGC---GGTCCTTCCCCATTCGACGAAACGA-AAGACTTTTTT
T---GCGCTCTCATTAAATTGGTTTTCTGCCTACCGTTTCCCTGCCTGCGAGGGCC-GAG
GTGCGGATGGGGCGAGAAGACCGGTAATGATCCTTCCGCAGGTTCACCTACGGAAACCTT
GTTACGACTTTTACTTTCTCCAAGC
>6350_T.rhysa
????????????GTTATCTTT--TCCACGTTTCT----------GCGCCGGCGA--CCTT
CCAGCC-----GCTGCCTTGCGACA-ACAGACTTACTCGGAGCCGTTACCAAAATA----
-TTGTCTCGTTCAGCGAAAAAAAAA--CAACAAATTAGTCCGATAGAGATGGTGGGCGGG
CGAG------CGCTCAAATGAGCGAGCGAGCGCTCTGACCTCTTTAAGCCTCGCGGCCTA
CTTCCG-AGGAGCT--TCAGCACCCTCATA-CTCTCCGAGCGAGCATGCA--GTGCACAG
GCACCCTCCCATCCTATCATAACGAA----CGCGTTTGACGTTTTC-TTCCTCAAAGACC
GCCAGAGCAGGCAGGTGCGACGAAGATGAAAAAA--AATCAAACAGGAATCCACTTCCGG
GGCGGCGCAACTCATGATCTTAGGACTGTTTTTGTGGCCAGCCGGGGCCGGGATCAATCG
AGCCACGCTCTTTAAACCTGACGACCCGACGAGCATT-GCGCTCCAGCCGTCACCGTAGG
TCGTATCGAGGACTCATAT-TAGGTACCCCAAAAAGAAAAAGGGTAGCGGCCAGTCGGTC
GGGGAAGCGGCGCTTCTTGC---GGTCCTTCCCCATTCGACGAAACGA-AAGACTTTTTT
T---GCGCTCTCATTAAATTGGTTTTCTGCCTACCGTTTCCCTGCCTGCGAGGGCC-GAG
GTGCGGATGGGGCGAGAAGACCGGTAATGATCCTTCCGCAGGTTCACCTACGGAAACCTT
GTTACGACTTTTACTTTCTCCAAGC
>6354_T.rhysa
CCACCGCTCAAAGTTATCTTT--TCCACGTTTCT----------GCGCCGGCGA--CCTT
CCAGCC-----GCTGCCTTGCGACA-ACAGACTTACTCGGAGCCGTTACCAAAATA----
-TTGTCTCGTTCAGCGAAAAAAAAA--CAACAAATTAGTCCGATAGAGATGGTGGGCGGG
CGAG------CGCTCAAATGAGCGAGCGAGCGCTCTGACCTCTTTAAGCCTCGCGGCCTA
CTTCCG-AGGAGCT--TCAGCACCCTCATA-CTCTCCGAGCGAGCATGCA--GTGCACAG
GCACCCTCCCATCCTATCATAACGAA----CGCGTTTGACGTTTTC-TTCCTCAAAGACC
GCCAGAGCAGGCAGGTGCGACGAAGATGAAAAAA--AATCAAACAGGAATCCACTTCCGG
GGCGGCGCAACTCATGATCTTAGGACTGTTTTTGTGGCCAGCCGGGGCCGGGATCAATCG
AGCCACGCTCTTTAAACCTGACGACCCGACGAGCATT-GCGCTCCAGCCGTCACCGTAGG
TCGTATCGAGGACTCATAT-TAGGTACCCCAAAAAGAAAAAGGGTAGCGGCCAGTCGGTC
GGGGAAGCGGCGCTTCTTGC---GGTCCTTCCCCATTCGACGAAACGA-AAGACTTTTTT
T---GCGCTCTCATTAAATTGGTTTTCTGCCTACCGTTTCCCTGCCTGCGAGGGCC-GAG
GTGCGGATGGGGCGAGAAGACCGGTAATGATCCTTCCGCAGGTTCACCTACGGAAACCTT
GTTACGACTTTTACTTTCTCCAAGC
>6407_T.rhysa
CCACCGCTCAAAGTTATCTTT--TCCACGTTTCT----------GCGCCGGCGA--CCTT
CCAGCC-----GCTGCCTTGCGACA-ACAGACTTACTCGGAGCCGTTACCAAAATA----
-TTGTCTCGTTCAGCGAAAAAAAAA--CAACAAATTAGTCCGATAGAGATGGTGGGCGGG
CGAG------CGCTCAAATGAGCGAGCGAGCGCTCTGACCTCTTTAAGCCTCGCGGCCTA
CTTCCG-AGGAGCT--TCAGCACCCTCATA-CTCTCCGAGCGAGCATGCA--GTGCACAG
GCACCCTCCCATCCTATCATAACGAA----CGCGTTTGACGTTTTC-TTCCTCAAAGACC
GCCAGAGCAGGCAGGTGCGACGAAGATGAAAAAA--AATCAAACAGGAATCCACTTCCGG
GGCGGCGCAACTCATGATCTTAGGACTGTTTTTGTGGCCAGCCGGGGCCGGGATCAATCG
AGCCACGCTCTTTAAACCTGACGACCCGACGAGCATT-GCGCTCCAGCCGTCACCGTAGG
TCGTATCGAGGACTCATAT-TAGGTACCCCAAAAAGAAAAAGGGTAGCGGCCAGTCGGTC
GGGGAAGCGGCGCTTCTTGC---GGTCCTTCCCCATTCGACGAAACGA-AAGACTTTTTT
T---GCGCTCTCATTAAATTGGTTTTCTGCCTACCGTTTCCCTGCCTGCGAGGGCC-GAG
GTGCGGATGGGGCGAGAAGACCGGTAATGATCCTTCCGCAGGTTCACCTACGGAAACCTT
GTTACGACTTTTACTTTCTCCAAGC
>6356_T.haptoderma
??????????????????TTT-TTCCACGTTTTT----------GCGCCGGCGA--CCTT
TCAGCC-----CCTGCCTTGCGACA-ACAGACTTACTCGGAGCCGTTACC-AAAAAACAA
ATTGTCTCGTTCAGCGAAAAAACAA----AAAAATAAGACCGATAGAGATGGTGGGCGGG
CGAG------CGCTCAAATGAGCGAGCGAGCGCTCTGACCTCTTTAAGCCTCGCGGCCTA
CTCCCG-AGGAGCT--TCAGCACC-TCATA-CTCTTCGACCGAGCATGCACAGTGCACAG
GCACCCTCCCATCCCATCATAACGTA----CGCGTTTGAAGTTTCC-TTCCTCAATGACC
GCCAGAGCAGGCAGGTGCGACAAAGATGAAAAA-----TCAAACAGGAATCCACTTCCGG
GGCGGCGCAACTCATGATCTTAGGACTGTTT-TGTGGCCAGCCT-GGGCCGGATCAATCG
AGTCACGCTCTTTAAACCTGACGACCCGGCGAGCATT-GCGCTCCAGCCGTCACCGTGGG
TCGCATCGAGGACTCATCT-TAGGTACCCCAGAAAGAAAAAGGGTAGCGGCCAGTCGGTC
GGGGAAGCGGCGCTTCTTGC---GGTCCTTCCCCATTCGACAAAACGA-AAGACTTT---
----GCGCTCTCATTG---TGGTTTTCTGCCTACCGTTTCCCTGCCTGCGAGGGCC-GAG
GTGCG---GGGGCGAGAAGACCGGTAATGATCCTTCCGCAGGTTCACCTACGGAAACCTT
GTTACGACTTTTACTTTCTCCAAGC
>6312_T.haptoderma
CCACCGCTCAAAGTTATCTTT-TTCCACGTTTTT----------GCGCCGGCGA--CCTT
TCAGCC-----CCTGCCTTGCGACA-ACAGACTTACTCGGAGCCGTTACC-AAAAAACAA
ATTGTCTCGTTCAGCGAAAAAACAA----AAAAATAAGACCGATAGAGATGGTGGGCGGG
CGAG------CGCTCAAATGAGCGAGCGAGCGCTCTGACCTCTTTAAGCCTCGCGGCCTA
CTCCCG-AGGAGCT--TCAGCACC-TCATA-CTCTTCGACCGAGCATGCACAGTGCACAG
GCACCCTCCCATCCCATCATAACGTA----CGCGTTTGAAGTTTCC-TTCCTCAATGACC
GCCAGAGCAGGCAGGTGCGACAAAGATGAAAAA-----TCAAACAGGAATCCACTTCCGG
GGCGGCGCAACTCATGATCTTAGGACTGTTT-TGTGGCCAGCCT-GGGCCGGATCAATCG
AGTCACGCTCTTTAAACCTGACGACCCGGCGAGCATT-GCGCTCCAGCCGTCACCGTGGG
TCGCATCGAGGACTCATCA-TAGGTACCCCAGAAAGAAAAAGGGTAGCGGCCAGTCGGTC
GGGGAAGCGGCGCTTCTTGC---GGTCCTTCCCCATTCGACAAAACGA-AAGACTTT---
----GCGCTCTCATTG---TGGTTTTCTGCCTACCGTTTCCCTGCCTGGGAGGGCC-GAG
GTGCG---GGGGCGAGAAGACCGGTAATGATCCTTCCGCAGGTTCACCTACGGAAACCTT
GTTACGACTTTTACTTTCTCCAAGC
>6349_T.haptoderma
????????????GTTATCTTT-TTCCACGTTTTT----------GCGCCGGCGA--CCTT
TCAGCC-----CCTGCCTTGCGACA-ACAGACTTACTCGGAGCCGTTACCCAAAAAACAA
ATTGTCTCGTTCAGCGAAAAAACAA----AAAAATAAGACCGATAGAGATGGTGGGCGGG
CGAG------CGCTCAAATGAGCGAGCGAGCGCTCTGACCTCTTTAAGCCTCGCGGCCTA
CTCCCG-AGGAGCT--TCAGCACC-TCATA-CTCTTCGACCGAGCATGCACAGTGCACAG
GCACCCTCCCATCCCATCATAACGTA----CGCGTTTGAAGTTTCC-TTCCTCAATGACC
GCCAGAGCAGGCAGGTGCGACAAAGATGAAAAA-----TCAAACAGGAATCCACTTCCGG
GGCGGCGCAACTCATGATCTTAGGACTGTTT-TGTGGCCAGCCT-GGGCCGGATCAATCG
AGTCACGCTCTTTAAACCTGACGACCCGGCGAGCATT-GCGCTCCAGCCGTCACCGTGGG
TCGCATCGAGGACTCATCT-TAGGTACCCCAGAAAGAAAAAGGGTAGCGGCCAGTCGGTC
GGGGAAGCGGCGCTTCTTGC---GGTCCTTCCCCATTCGACAAAACGA-AAGACTTT---
----GCGCTCTCATTG---TGGTTTTCTGCCTACCGTTTCCCTGCCTGCGAGGGCC-GAG
GTGCG---GGGGCGAGAAGACCGGTAATGATCCTTCCGCAGGTTCACCTACGGAAACCTT
GTTACGACTTTTACTTTCTCCAAGC
>6409_T.haptoderma
CCACCGCTCAAAGTTATCTTT-TTCCACGTTTTT----------GCGCCGGCGA--CCTT
TCAGCC-----CCTGCCTTGCGACA-ACAGACTTACTCGGAGCCGTTACCCAAAAAACAA
ATTGTCTCGTTCAGCGAAAAAACAA----AAAAATAAGACCGATAGAGATGGTGGGCGGG
CGAG------CGCTCAAATGAGCGAGCGAGCGCTCTGACCTCTTTAAGCCTCGCGGCCTA
CTCCCG-AGGAGCT--TCAGCACC-TCATA-CTCTTCGACCGAGCATGCACAGTGCACAG
GCACCCTCCCATCCCATCATAACGTA----CGCGTTTGAAGTTTCC-TTCCTCAATGACC
GCCAGAGCAGGCAGGTGCGACAAAGATGAAAAA-----TCAAACAGGAATCCACTTCCGG
GGCGGCGCAACTCATGATCTTAGGACTGTTT-TGTGGCCAGCCT-GGGCCGGATCAATCG
AGTCACGCTCTTTAAACCTGACGACCCGGCGAGCATT-GCGCTCCAGCCGTCACCGTGGG
TCGCATCGAGGACTCATCT-TAGGTACCCCAGAAAGAAAAAGGGTAGCGGCCAGTCGGTC
GGGGAAGCGGCGCTTCTTGC---GGTCCTTCCCCATTCGACAAAACGA-AAGACTTT---
----GCGCTCTCATTG---TGGTTTTCTGCCTACCGTTTCCCTGCCTGCGAGGGCC-GAG
GTGCG---GGGGCGAGAAGACCGGTAATGATCCTTCCGCAGGTTCACCTACGGAAACCTT
GTTACGACTTTTACTTTCTCCAAGC
>6412_T.haptoderma
CCACCGCTCAAAGTTATCTTT-TTCCACGTTTTT----------GCGCCGGCGA--CCTT
TCAGCC-----CCTGCCTTGCGACA-ACAGACTTACTCGGAGCCGTTACCCAAAAAACAA
ATTGTCTCGTTCAGCGAAAAAACAA----AAAAATAAGACCGATAGAGATGGTGGGCGGG
CGAG------CGCTCAAATGAGCGAGCGAGCGCTCTGACCTCTTTAAGCCTCGCGGCCTA
CTCCCG-AGGAGCT--TCAGCACC-TCATA-CTCTTCGACCGAGCATGCACAGTGCACAG
GCACCCTCCCATCCCATCATAACGTA----CGCGTTTGAAGTTTCC-TTCCTCAATGACC
GCCAGA--AGGCAG-TGCGACAAAGATGAAAAA-----TCAAACAGGAATCCACTTCCGG
GGCGGCGCAACTCATGATCTTAGGACTGTTT-TGTGGCCAGCCT-GGGCCGGATCAATCG
AGTCACGCTCTTTAAACCTGACGACCCGGCGAGCATT-GCGCTCCAGCCGTCACCGTGGG
TCGCATCGAGGACTCATCT-TAGGTACCCCAGAAAGAAAAAGGGTAGCGGCCAGTCGGTC
GGGGAAGCGGCGCTTCTTGC---GGTCCTTCCCCATTCGACAAAACGA-AAGACTTT---
----GCGCTCTCATTG---TGGTTTTCTGCCTACCGTTTCCCTGCCTGCGAGGGCC-GAG
GTGCG---GGGGCGAGAAGACCGGTAATGATCCTTCCGCAGGTTCACCTACGGAAACCTT
GTTACGACTTTTACTTTCTCCAAGC
>6413_T.haptoderma
CCACCGCTCAAAGTTATCTTT-TTCCACGTTTTT----------GCGCCGGCGA--CCTT
TCAGCC-----CCTGCCTTGCGACA-ACAGACTTACTCGGAGCCGTTACCCAAAAAACAA
ATTGTCTCGTTCAGCGAAAAAACAA----AAAAATAAGACCGATAGAGATGGTGGGCGGG
CGAG------CGCTCAAATGAGCGAGCGAGCGCTCTGACCTCTTTAAGCCTCGCGGCCTA
CTCCCG-AGGAGCT--TCAGCACC-TCATA-CTCTTCGACCGAGCATGCACAGTGCACAG
GCACCCTCCCATCCCATCATAACGTA----CGCGTTTGAAGTTTCC-TTCCTCAATGACC
GCCAGAGCAGGCAGGTGCGACAAAGATGAAAAA-----TCAAACAGGAATCCACTTCCGG
GGCGGCGCAACTCATGATCTTAGGACTGTTT-TGTGGCCAGCCTGGGCCGG-ATCAATCG
AGTCACGCTCTTTAAACCTGACGACCCGGCGAGCATT-GCGCTCCAGCCGTCACCGTGGG
TCGCATCGAGGACTCATCT-TAGGTACCCCAGAAAGAAAAAGGGTAGCGGCCAGTCGGTC
GGGGAAGCGGCGCTTCTTGC---GGTCCTTCCCCATTCGACAAAACGA-AAGACTTT---
----GCGCTCTCATTG---TGGTTTTCTGCCTACCGTTTCCCTGCCTGCGAGGGCC-GAG
GTGCG---GGGGCGAGAAGACCGGTAATGATCCTTCCGCAGGTTCACCTACGGAAACCTT
GTTACGACTTTTACTTTCTCCAAGC
>6417_T.haptoderma
CCACCGCTCAAAGTTATCTTT-TTCCACGTTTTT----------GCGCCGGCGA--CCTT
TCAGCC-----CCTGCCTTGCGACA-ACAGACTTACTCGGAGCCGTTACCCAAAAAACAA
ATTGTCTCGTTCAGCGAAAAAACAA----AAAAATAAAACCGATAAAAAGGGGGGGGGGG
CGAG------CGCTCAAATGAGCGAGCGAGCGCTCTGACCTCTTTAACCCTCGCGGCCTA
CTCCCG-AGGAGCT--TCAGCACC-TCATA-CTCTTCAACCGAGCATGCACAGGGCACAG
GCACCCTCCCATCCCATCATAACGTA----CGCGTTTGAAGTTTCC-TTCCTCAATGACC
GCCAAAGCAGGCAGGGGCGACAAAAATGAAAAA-----TCAAACAGGAATCCACTTCCGG
GGCGGCGCAACTCATGATCTTAGGACTGTTT-TGGGGCCAGCCT-GGGCCGGATCAATCA
AGTCACGCTCTTTAAACCTGACAACCCGGCGAGCATT-GCGCTCCAGCCGTCACCGTGGG
TCGCATCGAGGACTCATCT-TAGGTACCCCAAAAAGAAAAAGGGTAGCGGCCAGTCGGTC
GGGGAAGCGGCGCTTCTTGC---GGTCCTTCCCCATTCAACAAAACGA-AAGACTTT---
----GCGCTCTCATTG---TGGTTTTCTGCCTACCGTTTCCCTGCCTGCGAGGGCCCGAG
GTGCG---GGGGCGAGAAGACCGGTAATGATCCTTCCGCAGGTTCACTTACGG-AACCTT
GTTACGACTTTTACTTTCT-C-AGC
>12670_G.kinabalusis
CCACCGCTCAAAGTTATCTTT--TCCACGTTTCT----------GCGCCGGCGA--CCTT
CCAGCC-----GCTGCCTTGCGACA-ACAGACTTACTCAGAGCCGTTACCAAAATA----
-TTGTCTCGTTCAGCGAAAAACAAA--CAACAAATTAGTCCGATAGAGATGGTGGGCGGG
CGAG------CGCTCAAATGAGCGAGCGAGCGCTCTGACCTCTTTAAGCCTCGCGGCCTA
CTTCCG-AGGAGCT--TCAGCACCCTCATA-CTCTCCGAGCGAGCATGCA--GTGCACAG
GCACCCTTCCATCCTATCATAACGAA----CGCGTTCGACGTTTTC-TTCCTCAAAGACC
GCCAGAGCAGGCAGGTGCGACGAAGATGAAAAAA--A-TCAAACGGGAATCCACTTCCGG
GGCGGCGCAACTCATGATCTTATGACTGTTTTTGTGGCCAGCCAGGGCCGGGATCAATCG
AGCCACGCTCTTTAAACCTGACGACCCGACGAGCATT-GCGCTCCAGCCGTCACCGTGGG
TCGTATCGAGGACTCATAT-TAGGTACCCCAAAAAGAAAAAGGGTAGCGGCCAGTCGGTC
GGGGAAGCGGCGCTTCTTGC---GGTCCTTCCCCATTCGACGAAACGA-AAGACTTTTTT
TT--GCGCTCTCATTAAATTGGTTTTCTGCCTACCGTTTCCCTGCCTGCGAGGGCC-GAG
GTGCGGATGGGGCGAGAAGACCGGTAATGATCCTTCCGCAGGTTCACCTACGGAAACCTT
GTTACGACTTTTACTTTCTCCAAGC
>13061_G.paraguensis
CCACCGCTCAAAGTTATCTTT--TCCACGTTTCT----------GCGCCGGCGA--CCTT
CCAGCC-----GCTGCCTTGCGACA-ACAGACTTACTCAGAGCCGTTACCAAAATA----
-TTGTCTCGTTCAGCGAAAAACAAA--CAA---ATTAGTCCGATAGAGATGGTGGGCGGG
CGAG------CGCTCAAATGAGCGAGCGAGCGCTCTGACCTCTTTAAGCCTCGCGGCCTA
CTTCCG-AGGAGCT--TCAGCACCCTCATA-CTCTCCGAGCGAGCATGCA--GTGCACAG
GCACCCTTCCATCCTATCATAACGAA----CGCGTTTGACGTTTTC-TTCCTCAAAGACC
GCCAGAGCAGGCAGGTGCGACGAAGATGAAAAAA--AATCAAACGGGAATCCACTTCCGG
GGCGGCGCAACTCATGATCTTATGACTGTTTTTGTGGCCAGCCGGGGCCGGGATCAATCG
AGCCACGCTCTTTAAACCTGACGACCCGACGAGCATT-GCGCTCCAGCCGTCACCGTGGG
TCGTATCGAGGACTCATAT-TAGGTACCCCAGAAAGAAAAAGGGTAGCGGCCAGTCGGTC
GGGGAAGCGGCGCTTCTTGC---GGTCCTTCCCCATTCGACGAAACGA-AAGACTTTTTT
TTTTGCGCTCTCATTAAATTGGTTTTCTGCCTACCGTTTCCCTGCCTGCGAGGGCC-GAG
GTGCGGATGGGGCGAGAAGACCGGTAATGATCCTTCCGCAGGTTCACCTACGGAAACCTT
GTTACGACTTTTACTTTCTCCAAGC
>13068_G.paraguensis
CCACCGCTCAAAGTTATCTTTTTTCCACGTTTCT----------GCGCCGGCGA--CCTT
CCAGCC-----GCTGCCTTGCGACA-ACAGACTTACTCAGAGCCGTTACCAAAATA----
-TTGTCTCGTTCAGCGAAAAACAAA--CAA---ATTAGTCCGATAGAGATGGTGGGCGGG
CGAG------CGCTCAAATGAGCGAGCGAGCGCTCTGACCTCTTTAAGCCTCGCGGCCTA
CTTCCG-AGGAGCT--TCAGCACCCTCATA-CTCTCCGAGCGAGCATGCA--GTGCACAG
GCACCCTTCCATCCTATCATAACGAA----CGCGTTTGATGTTTTC-TTCCTCAAAGACC
GCCAGAGCAGGCAGGTGCGACGAAGATGAAAAAA--AATCAAACGGGAATCCACTTCCGG
GGCGGCGCAACTCATGATCTTATGACTGTTTTTGTGGCCAGCCGGGGCCGGGATCAATCG
AGCCACGCTCTTTAAACCTGACGACCCGACGAGCATT-GCGCTCCAGCCGTCACCGTGGG
TCGTATCGAGGACTCATAT-TAGGTACCCCAGAAAGAAAAAGGGTAGCGGCCAGTCGGTC
GGGGAAGCGGCGCTTCTTGC---GGTCCTTCCCCATTCGACGAAACGA-AAGACTTTTTT
TCT-GCGCTCTCATTAAATTGGTTTTCTGCCTACCGTTTCCCTGCCTGCGAGGGCC-GAG
GTGCGGATGGGGCGAGAAGACCGGTAATGATCCTTCCGCAGGTTCACCTACGGAAACCTT
GTTACGACTTTTACTTTCTCCAAGC
>13176_G.paraguensis
???CCGCTCAAAGTTATCTTT--TCCACGTTTCT----------GCGCCGGCGA--CCTT
CCAGCC-----GCTGCCTTGCGACA-ACAGACTTACTCAGAGCCGTTACCAAAATA----
-TTGTCTCGTTCAGCGAAAAACAAA--CAA---ATTAGTCCGATAGAGATGGTGGGCGGG
CGAG------CGCTCAAATGAGCGAGCGAGCGCTCTGACCTCTTTAAGCCTCGCGGCCTA
CTTCCG-AGGAGCT--TCAGCACCCTCATA-CTCTCCGAGCGAGCATGCA--GTGCACAG
GCACCCTTCCATCCTATCATAACGAA----CGCGTTTGACGTTTTC-TTCCTCAAAGACC
GCCAGAGCAGGCAGGTGCGACGAAGATGAAAAAA--AATCAAACGGGAATCCACTTCCGG
GGCGGCGCAACTCATGATCTTATGACTGTTTTTGTGGCCAGCCGGGGCCGGGATCAATCG
AGCCACGCTCTTTAAACCTGACGACCCGACGAGCATT-GCGCTCCAGCCGTCACCGTGGG
TCGTATCGAGGACTCATAT-TAGGTACCCCAGAAAGAAAAAGGGTAGCGGCCAGTCGGTC
GGGGAAGCGGCGCTTTTTGC---GGTCCTTCCCCCTTTGACGAAACGA-AAGACTTTTTT
TTTTGCGCTCTCATTAAATTGGTTTTCTGCCTACCGTTTCCCTGCCTGCGAGGGCC-GAG
GTGCGGATGGGGCGAGAAGACCGGTAATGATCCTTCCGCAGGTTCACCTACGGAAACCTT
GTTACGACTTTTACTTTCTCCAAGC
>13177_G.paraguensis
???CCGCTCAAAGTTATCTTT--TCCACGTTTCT----------GCGCCGGCGA--CCTT
CCAGCC-----GCTGCCTTGCGACA-ACAGACTTACTCAGAGCCGTTACCAAAATA----
-TTGTCTCGTTCAGCGAAAAACAAA--CAA---ATTAGTCCGATAGAGATGGTGGGCGGG
CGAG------CGCTCAAATGAGCGAGCGAGCGCTCTGACCTCTTTAAGCCTCGCGGCCTA
CTTCCG-AGGAGCT--TCAGCACCCTCATA-CTCTCCGAGCGAGCATGCA--GTGCACAG
GCACCCTTCCATCCTATCATAACGAA----CGCGTTTGACGTTTTC-TTCCTCAAAGACC
GCCAGAGCAGGCAGGTGCGACGAAGATGAAAAAA--AATCAAACGGGAATCCACTTCCGG
GGCGGCGCAACTCATGATCTTATGACTGTTTTTGTGGCCAGCCGGGGCCGGGATCAATCG
AGCCACGCTCTTTAAACCTGACGACCCGACGAGCATT-GCGCTCCAGCCGTCACCGTGGG
TCGTATCGAGGACTCATAT-TAGGTACCCCAGAAAGAAAAAGGGTAGCGGCCAGTCGGTC
GGGGAAGCGGCGCTTCTTGC---GGTCCTTCCCCATTCGACGAAACGA-AAGACTTTTTT
TTTTGCGCTCTCATTAAATTGGTTTTCTGCCTACCGTTTCCCTGCCTGCGAGGGCC-GAG
GTGCGGATGGGGCGAGAAGACCGGTAATGATCCTTCCGCAGGTTCACCTACGGAAACCTT
GTTACGACTTTTACTTTCTCCAAGC
>13223_G.paraguensis
CCACCGCTCAAAGTTATCTTT--TCCACGTTTCT----------GCGCCGGCGA--CCTT
CCAGCC-----GCTGCCTTGCGACA-ACAGACTTACTCAGAGCCGTTACCAAAATA----
-TTGTCTCGTTCAGCGAAAAACAAA--CAA---ATTAGTCCGATAGAGATGGTGGGCGGG
CGAG------CGCTCAAATGAGCGAGCGAGCGCTCTGACCTCTTTAAGCCTCGCGGCCTA
CTTCCG-AGGAGCT--TCAGCACCCTCATA-CTCTCCGAGCGAGCATGCA--GTGCACAG
GCACCCTTCCATCCTATCATAACGAA----CGCGTTTGACGTTTTC-TTCCTCAAAGACC
GCCAGAGCAGGCAGGTGCGACGAAGATGAAAAAA--AATCAAACGGGAATCCACTTCCGG
GGCGGCGCAACTCATGATCTTATGACTGTTTTTGTGGCCAGCCGGGGCCGGGATCAATCG
AGCCACGCTCTTTAAACCTGACGACCCGACGAGCATT-GCGCTCCAGCCGTCACCGTGGG
TCGTATCGAGGACTCATAT-TAGGTACCCCAGAAAGAAAAAGGGTAGCGGCCAGTCGGTC
GGGGAAGCGGCGCTTCTTGC---GGTCCTTCCCCATTCGACGAAACGA-AAGACTTTTTT
TTTTGCGCTCTCATTAAATTGGTTTTCTGCCTACCGTTTCCCTGCCTGCGAGGGCC-GAG
GTGCGGATGGGGCGAGAAGACCGGTAATGATCCTTCCGCAGGTTCACCTACGGAAACCTT
GTTACGACTTTTACTTTCTCCAAGC
>13224_G.paraguensis
?????????AAAGTTATCTTT--TCCACGTTTCT----------GCGCCGGCGA--CCTT
CCAGCC-----GCTGCCTTGCGACA-ACAGACTTACTCAGAGCCGTTACCAAAATA----
-TTGTCTCGTTCAGCGAAAAACAAA--CAA---ATTAGTCCGATAGAGATGGTGGGCGGG
CGAG------CGCTCAAATGAGCGAGCGAGCGCTCTGACCTCTTTAAGCCTCGCGGCCTA
CTTCCG-AGGAGCT--TCAGCACCCTCATA-CTCTCCGAGCGAGCATGCA--GTGCACAG
GCACCCTTCCATCCTATCATAACGAA----CGCGTTTGACGTTTTC-TTCCTCAAAGACC
GCCAGAGCAGGCAGGTGCGACGAAGATGAAAAAA--AATCAAACGGGAATCCACTTCCGG
GGCGGCGCAACTCATGATCTTATGACTGTTTTTGTGGCCAGCCGGGGCCGGGATCAATCG
AGCCACGCTCTTTAAACCTGACGACCCGACGAGCATT-GCGCTCCAGCCGTCACCGTGGG
TCGTATCGAGGACTCATAT-TAGGTACCCCAGAAAGAAAAAGGGTAGCGGCCAGTCGGTC
GGGGAAGCGGCGCTTCTTGC---GGTCCTTCCCCATTCGACGAAACGA-AAGACTTTTTT
TTTTGCGCTCTCATTAAATTGGTTTTCTGCCTACCGTTTCCCTGCCTGCGAGGGCC-GAG
GTGCGGATGGGGCGAGAAGACCGGTAATGATCCTTCCGCAGGTTCACCTACGGAAACCTT
GTTACGACTTTTACTTTCTCCAAGC
>13225_G.paraguensis
CCACCGCTCAAAGTTATCTTT--TCCACGTTTCT----------GCGCCGGCGA--CCTT
CCAGCC-----GCTGCCTTGCGACA-ACAGACTTACTCAGAGCCGTTACCAAAATA----
-TTGTCTCGTTCAGCGAAAAACAAA--CAA---ATTAGTCCGATAGAGATGGTGGGCGGG
CGAG------CGCTCAAATGAGCGAGCGAGCGCTCTGACCTCTTTAAGCCTCGCGGCCTA
CTTCCG-AGGAGCT--TCAGCACCCTCATA-CTCTCCGAGCGAGCATGCA--GTGCACAG
GCACCCTTCCATCCTATCATAACGAA----CGCGTTTGACGTTTTC-TTCCTCAAAGACC
GCCAGAGCAGGCAGGTGCGACGAAGATGAAAAAA--AATCAAACGGGAATCCACTTCCGG
GGCGGCGCAACTCATGATCTTATGACTGTTTTTGTGGCCAGCCGGGGCCGGGATCAATCG
AGCCACGCTCTTTAAACCTGACGACCCGACGAGCATT-GCGCTCCAGCCGTCACCGTGGG
TCGTATCGAGGACTCATAT-TAGGTACCCCAGAAAGAAAAAGGGTAGCGGCCAGTCGGTC
GGGGAAGCGGCGCTTCTTGC---GGTCCTTCCCCATTCGACGAAACGA-AAGACTTTTTT
TTTTGCGCTCTCATTAAATTGGTTTTCTGCCTACCGTTTCCCTGCCTGCGAGGGCC-GAG
GTGCGGATGGGGCGAGAAGACCGGTAATGATCCTTCCGCAGGTTCACCTACGGAAACCTT
GTTACGACTTTTACTTTCTCCAAGC
>13016_G.meristotrochus
CCACCGCTCAAAGTTCTCTTTAC-CCACGTTTTTTTT-ACTTTGGCGTCGGCGA--CCTT
TCAGCCTCT--GCTGCCTTGCGACA-ACAGACTTACTCTGAGCCGTTACCAAGTCAA--A
TTTGTCTCGTTCAGCGAAAGATAAA---GAAAAACAA--CCGATAGAGATGGTGGGCGGG
CGAG------------------CGAGCGAGCGCTCTGACCTCTTTAAGCCTCGCGGCCTA
TTTCCG-AGGAGCT--TCAGCACC-TCATA-CTCTCCGAGCGAGCATGCAT-GTGCACAG
GCACCCTCCCATCCTATCACG-------------TTCGAAGTTTTCCTTCCTCAAAGACC
GCCAGAGCAGGCAGGTGCGACGAAGATGAAAAAAAAAATCAAACAGTAATCCACTTCCGG
GGCGGCGCAACTCATGATCTCAGGACTATTTAGTGGCCCAGCCTGGGCCGG-ATCAATCG
AGGCACGCTCTTTAAACCTGACGACCCGGCGAGCATT-GCGCTCCAGCCGTCACCGTGGG
TCGCATCGAGGGCTCATCT-TAGGTACCCCAGAAAGAAAAAGGGTAGCGGCCAGTCGGTC
GGGGAAGCGGCGCTTCTTGC---GGTCCTTCCCCATTCGACAAAACGATAAGACTTT---
----GCGCTCTCATTG---TGGTTTTCTGCCTTCCGTTTCCCTGCCTGCGAGGGC-TGAG
GTGCG--TGGGGCGAGAAGACCGGTAATGATCCTTCCGCAGGTTCACCTACGGAAACCTT
GTTACGACTTTTACTTTCTCCAAGC
>13323 G.meristotrochus
CCACCGCTCAAAGTTCTCTTTAC-CCACGTTTTTTTT-ACTTTGGCGTCGGCGA--CCTT
TCAGCCTCT--GCTGCCTTGCGACA-ACAGACTTACTCTGAGCCGTTACCAAGTCAA--A
TTTGTCTCGTTCAGCGAAAGATAAA---GAAAAACAA--CCGATAGAGATGGTGGGCGGG
CGAG--------------CGAGCGAGCGAGCGCTCTGACCTCTTTAAGCCTCGCGGCCTA
TTTCCG-AGGAGCT--TCAGCACC-TCATA-CTCTCCGAGCGAGCATGCAT-GTGCACAG
GCACCCTCCCATCCTATCACGTTC-------------GAAGTTTTCCTTCCTCAAAGACC
GCCAGAGCAGGCAGGTGCGACGAAGATGAAAAAAAAAATCAAACAGTAATCCACTTCCGG
GGCGGCGCAACTCATGATCTCAGGACTATTTAGTGGCCCAGCCTGGGCCGG-ATCAATCG
AGGCACGCTCTTTAAACCTGACGACCCGGCGAGCATT-GCGCTCCAGCCGTCACCGTGGG
TCGCATCGAGGGCTCATCT-TAGGTACCCCAGAAAGAAAAAGGGTAGCGGCCAGTCGGTC
GGGGAAGCGGCGCTTCTTGC---GGTCCTTCCCCATTCGACAAAACGATAAGACTTT---
----GCGCTCTCATTG---TGGTTTTCTGCCTTCCGTTTCCCTGCCTGCGAGGGC-TGAG
GTGCG--TGGGGCGAGAAGACCGGTAATGATCCTTCCGCAGGTTCACCTACGGAAACCTT
GTTACGACTTTTACTTTCTCCAAGC
>13325_G.meristotrochus
???CCGCTCAAAGTTCTCTTTAC-CCACGTTTTTTTT-ACTTTGGCGTCGGCGA--CCTT
TCAGCCTCT--GCTGCCTTGCGACA-ACAGACTTACTCTGAGCCGTTACCAAGTCAA--A
TTTGTCTCGTTCAGCGAAAGATAAA---GAAAAACAA--CCGATAGAGATGGTGGGCGGG
CGAG--------------CGAGCGAGCG----CTCTGACCTCTTTAAGCCTCGCGGCCTA
TTTCCG-AGGAGCT--TCAGCACC-TCATA-CTCTCCGAGCGAGCATGCAT-GTGCACAG
GCACCCTCCCATCCTATCACGTTC-------------GAAGTTTTCCTTCCTCAAAGACC
GCCAGAGCAGGCAGGTGCGACGAAGATGAAAAAAAAAATCAAACAGTAATCCACTTCCGG
GGCGGCGCAACTCATGATCTCAGGACTATTTAGTGGCCCAGCCTGGGCCGG-ATCAATCG
AGGCACGCTCTTTAAACCTGACGACCCGGCGAGCATT-GCGCTCCAGCCGTCACCGTGGG
TCGCATCGAGGGCTCATCT-TAGGTACCCCAGAAAGAAAAAGGGTAGCGGCCAGTCGGTC
GGGGAAGCGGCGCTTCTTGC---GGTCCTTCCCCATTCGACAAAACGATAAGACTTT---
----GCGCTCTCATTG---TGGTTTTCTGCCTTCCGTTTCCCTGCCTGCGAGGGC-TGAG
GTGCG--TGGGGCGAGAAGACCGGTAATGATCCTTCCGCAGGTTCACCTACGGAAACCTT
GTTACGACTTTTACTTTCTCCAAGC
>13373_G.meristotrochus
CCACCGCTCAAAGTTCTCTTTAC-CCACGTTTTTTTTTACTTTGGCGTCGGCGA--CCTT
TCAGCCTCT--GCTGCCTTGCGACA-ACAGACTTACTCTGAGCCGTTACCAAGTCAA--A
TTTGTCTCGTTCAGCGAAAGATAAA---GAAAAACAA--CCGATAGAGATGGTGGGCGGG
CGAGAGCGAGCGCTCAAATGAGCGAGCGAGCGCTCTGACCTCTTTAAGCCTCGCGGCCTA
TTTCCG-AGGAGCT--TCAGCACC-TCATAACTCTCCGAGCGAGCATGCAT-GTGCACAG
GCACCCTCCCATCCTATCACGTTCTATTATCACGTTCGAAGTTTTCCTTCCTCAAAGACC
GCCAGAGCAGGCAGGTGCGACGAAGATGAACAAAAAA-TCAAACAGTAATCCACTTCCGG
GGCGGCGCAACTCATGATCTCAGGACTATTTAGTGGCCCAGCCTGGGCCGG-ATCAATCG
AGGCACGCTCTTTAAACCTGACGACCCGGCGAGCATT-GCGCTCTAGCCGTCACCGTGGG
TCGCATCGAGGGCTCATCT-TAGGTACCCCAGAAAGAAAAAGGGTAGCGGCCAGTCAGTC
GGGGAAGCGGCGCTTCTTGC---GGTCCTTCCCCATTCGACAAAACGATAAGACTTT---
----GCGCTCTCATTG---TGGTTTTCTGCCTTCCGTTTCCCTGCCTGCGAGGGC-TGAG
GTGCGG--GGGGCGAGAAGACCGGTAATGATCCTTCCGCAGGTTCACCTACGGAAACCTT
GTTACGACTTTTACTTTCTCCAAGC
>13376_G.meristotrochus
CCACCGCTCAAAGTTCTCTTTAC-CCACGTTTTTTTT-ACTTTGGCGTCGGCGA--CCTT
TCAGCCTCT--GCTGCCTTGCGACA-ACAGACTTACTCTGAGCCGTTACCAAGTCAA--A
TTTGTCTCGTTCAGCGAAAGATAAA---GAAAAACAA--CCGATAGAGATGGTGGGCGGG
CGAG--------------CGAGCGAGCG----CTCTGACCTCTTTAAGCCTCGCGGCCTA
TTTCCG-AGGAGCT--TCAGCACC-TCATA-CTCTCCGAGCGAGCATGCAT-GTGCACAG
GCACCCTCCCATCCTATCACGTTC-------------GAAGTTTTCCTTCCTCAAAGACC
GCCAGAGCAGGCAGGTGCGACGAAGATGAAAAAAAAAATCAAACAGTAATCCACTTCCGG
GGCGGCGCAACTCATGATCTCAGGACTATTTAGTGGCCCAGCCTGGGCCGG-ATCAATCG
AGGCACGCTCTTTAAACCTGACGACCCGGCGAGCATT-GCGCTCCAGCCGTCACCGTGGG
TCGCATCGAGGGCTCATCT-TAGGTACCCCAGAAAGAAAAAGGGTAGCGGCCAGTCGGTC
GGGGAAGCGGCGCTTCTTGC---GGTCCTTCCCCATTCGACAAAACGATAAGACTTT---
----GCGCTCTCATTG---TGGTTTTCTGCCTTCCGTTTCCCTGCCTGCGAGGGC-TGAG
GTGCG--TGGGGCGAGAAGACCGGTAATGATCCTTCCGCAGGTTCACCTACGGAAACCTT
GTTACGACTTTTACTTTCTCCAAGC
>Everettia.sp
CCACCGCTCAAAGTTTTCTTCTA-CCGTATTTTC---------AACTCTGGAGAACCCTT
CCGAGGAAGGATTTGACTCCCGACACAAAAAAAAAGCGTTAGCTGCGAGGCAATGTG--A
ATTGGTCTAGTGTGCGTAAGACTGGA--GGTGATTTTTCTTCTCACACCTCGGCGACGGG
CGGG----------------ACCTGACG--------GTCCTCTTTAAGCCTCGCTGCCTG
CCTCGACAGGAGCTGCCCCGGGCCGTGGACACTACTGGTGGTAGTTTTGGC-CCGATCAG
GCACCCTC-------GGCGAGAAGAC---------TTGGGGACTGCACCTCTC---GGTC
GTTT---CGCACTGGACCAAAGGAC-TGAAAAA-------AAAAAAAAAAAAACATCCGG
GGCGGCGTCTCTCGTGCTCTTAGGGCTGTT----GGGTCAGCCGGACCCGGAGCAGTCTT
AGAGTCGCTCATTAAACCTGGCGATCCGGCGAACCCTCGGGCTCAAGCCGTCACCGTGGA
TCGCACCTAGGACTCATGCGTAGGTACCCCAGACAGAAACAGGGTAGCGGCCAGCCGGGC
GGAGGGGAAGAGCTTCATGCTCAAGCGCCCCCCATTTCGGCACGAAAG-ACGAATTTATT
T---GCGAGACCATCA---GCACATCTTGCCTAGCGTCTC---------AAATGAATGAG
CTACTGCTTGGGCCAGATAACCGATAATGATCCTTCCGCAGGTTCACCTACGGAAACCTT
GTTACGACTTTTACTTTCTCCAAGC
