# Supplementary material for: A molecular phylogeny of Geotrochus and Trochomorpha species (Gastropoda: Trochomorphidae) in Sabah, Malaysia reveals convergent evolution of shell morphology driven by environmental influences
Source: PeerJ. 2021 Feb 2;9:e10526. doi: 10.7717/peerj.10526 (PMC7863784; doi:10.7717/peerj.10526)
Supplement: File S3 — A concatenated DNA data matrix for 16S, COI, and ITS Sequences for 36 taxa. DNA sequences alignment in FASTA format. Position 1–461: 16S; Position 462–1112: COI; and Position 1113–1918: ITS. [file peerj-09-10526-s003.zip › Additional File 3/partition_file for Concatenated DNA Data Matrix.nex]

#nexus
begin sets;
charset 16SCOI1= 1-461 462-1113\3;
charset COI23ITS1= 463-1111\3 464-1112\3 1114-1918;
end;
