# Supplementary material for: A molecular phylogeny of Geotrochus and Trochomorpha species (Gastropoda: Trochomorphidae) in Sabah, Malaysia reveals convergent evolution of shell morphology driven by environmental influences
Source: PeerJ. 2021 Feb 2;9:e10526. doi: 10.7717/peerj.10526 (PMC7863784; doi:10.7717/peerj.10526)
Supplement: File S4 — Script for statistical analyses and Figs. 4 and 5 of the association between shell morphology and environmental variables analysis which followed by the script for phylogenetic signal analyses and Fig. 6 of the phylogenetic signal analyses for shell sculptures and quantitative shell traits. [file peerj-09-10526-s004.r]

# ASSOCIATION BETWEEN SHELL MORPHOLOGY AND ENVIRONMENTAL VARIABLES --------

# Read morphological data file "Additional File 8.csv"
data=read.csv(choose.files()) # Select and open Open Additional File 8.csv

# (H0) of there is no difference in the elevation of the habitat among the between the snail with different shell sculpture intensity ----
# Elevation and shell surface sculpture
elev_S <- kruskal.test(data$Elevation..meter.~data$Teleoconch.sculpture.pattern)
elev_S
pairwise.wilcox.test(data$Elevation..meter.,data$Teleoconch.sculpture.pattern,
                     p.adjust.method="none")

boxplot(data$Elevation..meter.~data$Teleoconch.sculpture.pattern,
        ylab="Elevation (m)", xlab = "Shell surface sculpture types",
        ylim = c(0,4000))
text(x= 1, y= 3500, labels= "a")
text(x= 2, y= 2700, labels= "b")
text(x= 3, y= 2500, labels= "c")
text(x= 4, y= 1600, labels= "c")
text(x=3.5, y=3700, paste("Chi-square=",round(elev_S$statistic,2)))
text(x=3.5, y=3450, paste("p=",round(elev_S$p.value,3)))

# (H0) of there is no difference in the precipitation of the habitat among the between the snail with different shell sculpture intensity-----
# Precipitation and shell surface sculpture
prec_S <- kruskal.test(data$Precipitation..mm.~data$Teleoconch.sculpture.pattern)
prec_S
pairwise.wilcox.test(data$Precipitation..mm.,data$Teleoconch.sculpture.pattern,
                     p.adjust.method="none")

boxplot(data$Precipitation..mm.~data$Teleoconch.sculpture.pattern,
        ylab="Annual precipitation (mm)", xlab = "Shell surface sculpture types",
        ylim = c(0,3000))
text(x= 1, y= 3000, labels= "a")
text(x= 2, y= 3000, labels= "a")
text(x= 3, y= 3000, labels= "b")
text(x= 4, y= 3000, labels= "b")
text(x=3.5, y=1600, paste("Chi-square=",round(prec_S$statistic,2)))
text(x=3.5, y=1400, paste("p=",round(prec_S$p.value,3)))

#Figure 4 ----
par(mfrow=c(1,2))
#dim = 12 X 6


# Spearman's correlation tests (Spearman, 1904) were employed to examine the relationships between each of the two environmental variables with the three shell measurements ----
## Elevation
#shell height
elev_SH <- cor.test(data$Elevation..meter.,data$Shell.Height,
         method = "spearman")
elev_SH
plot(data$Elevation..meter.,data$Shell.Height, 
     ylab = "Shell height (mm)", xlab = "Elevation (m)",
     ylim=c(0,14), xlim=c(0,3500))
text(x=3200, y=13, paste("r=",round(elev_SH$estimate,2)))
text(x=3200, y=12, paste("p=",round(elev_SH$p.value,3)))

#shell width
elev_SW <- cor.test(data$Elevation..meter.,data$Shell.Width,
         method = "spearman")
elev_SW
plot(data$Elevation..meter.,data$Shell.Width, 
     ylab = "Shell width (mm)", xlab = "Elevation (m)",
     ylim=c(0,30), xlim=c(0,3500))
text(x=3200, y=28, paste("r=",round(elev_SW$estimate,2)))
text(x=3200, y=26, paste("p=",round(elev_SW$p.value,3)))

#Aperture height
elev_AH <- cor.test(data$Elevation..meter.,data$Aperture.Height,
         method = "spearman")
elev_AH
plot(data$Elevation..meter.,data$Aperture.Height, 
     ylab = "Aperture height (mm)", xlab = "Elevation (m)",
     ylim=c(0,8), xlim=c(0,3500))
text(x=3200, y=7.5, paste("r=",round(elev_AH$estimate,2)))
text(x=3200, y=7, paste("p=",round(elev_AH$p.value,3)))


## Precipitation
#shell height
prec_SH <- cor.test(data$Precipitation..mm.,data$Shell.Height,
                    method = "spearman")
prec_SH
plot(data$Precipitation..mm.,data$Shell.Height, 
     ylab = "Shell height (mm)", xlab = "Annual precipitation (mm)",
     ylim=c(0,14), xlim=c(0,3000))
text(x=2800, y=13, paste("r=",round(prec_SH$estimate,2)))
text(x=2800, y=12, paste("p=",round(prec_SH$p.value,3)))

#shell width
prec_SW <- cor.test(data$Precipitation..mm.,data$Shell.Width,
                    method = "spearman")
prec_SW
plot(data$Precipitation..mm.,data$Shell.Width, 
     ylab = "Shell width (mm)", xlab = "Annual precipitation (mm)",
     ylim=c(0,30), xlim=c(0,3000))
text(x=2800, y=28, paste("r=",round(prec_SW$estimate,2)))
text(x=2800, y=26, paste("p=",round(prec_SW$p.value,3)))

#Aperture height
prec_AH <- cor.test(data$Precipitation..mm.,data$Aperture.Height,
                    method = "spearman")
prec_AH
plot(data$Precipitation..mm.,data$Aperture.Height, 
     ylab = "Aperture height (mm)", xlab = "Annual precipitation (mm)",
     ylim=c(0,8), xlim=c(0,3000))
text(x=2800, y=7.5, paste("r=",round(prec_AH$estimate,2)))
text(x=2800, y=7, paste("p=",round(prec_AH$p.value,3)))

#Figure 5-----
par(mfrow=c(3,2),mar = c(4, 4, 2, 1))
#dim = 7 X 8


# PHYLOGENETIC SIGNAL ANALYSIS --------------------------------------------

library(ape)
library(phytools)
library(geiger)

# Read the tree file of Figure 3. Open Additional File 6.tre
tree=read.tree(choose.files()) # Select and open Open Additional File 6.tre
plot(tree)
# Open Additional File 5.csv
morphodata=read.csv(choose.files()) # Select and open Open Additional File 5.csv
morphodata1=data.frame(morphodata)
rownames(morphodata1)=morphodata[,1]
attach(morphodata1)
names(teleoconch)=rownames(morphodata1)
names(max_SH)=rownames(morphodata1)
#names(min_SH)=rownames(morphodata1)
names(max_SW)=rownames(morphodata1)
#names(min_SW)=rownames(morphodata1)
names(max_AH)=rownames(morphodata1)
#names(min_AH)=rownames(morphodata1)
names(max_AW)=rownames(morphodata1)
#names(min_AW)=rownames(morphodata1)

# Figure 6 ----
#Find out taxa that only in tree but not in data
taxa_only_in_tree=setdiff(tree$tip.label, rownames(morphodata1))
taxa_only_in_tree

# exclude the taxa that only in tree
treewithoutoutgroup=drop.tip(tree, taxa_only_in_tree)
plot(treewithoutoutgroup)
#rotate nodes T.thelecoryphe and T.haptoderma
nodelabels()
treewithoutoutgroup <- rotate(treewithoutoutgroup, 19)
plot(treewithoutoutgroup)

#arranged the taxa in data according to tree
sorted_according_tree_order=morphodata1[treewithoutoutgroup$tip.label,]
str(sorted_according_tree_order)

#reorder the morphological data data
sorted_according_tree_order <- 
        rbind.data.frame(sorted_according_tree_order[1:8,],
                         sorted_according_tree_order[10,],
                         sorted_according_tree_order[9,]) 

#include rownames from sorted data with shell traits
sorted_according_tree_order[,2] -> maximunshellheight
names(maximunshellheight) <- row.names(sorted_according_tree_order)
maximunshellheight
sorted_according_tree_order[,3] -> maximunshellwidth
names(maximunshellwidth) <- row.names(sorted_according_tree_order)
maximunshellwidth
sorted_according_tree_order[,4] -> maximunapertureheight
names(maximunapertureheight) <- row.names(sorted_according_tree_order)
maximunapertureheight
sorted_according_tree_order[,5] -> maximunaperturewidth
names(maximunaperturewidth) <- row.names(sorted_according_tree_order)
maximunaperturewidth
sorted_according_tree_order[,6] -> teleoconch
names(teleoconch) <- row.names(sorted_according_tree_order)
teleoconch
##### adjust tree
par(mar=c(0,0,0,0))
plot(treewithoutoutgroup, x.lim=c(0,1), y.lim=c(0,13),root.edge=False, font=2, cex=1,label.offset=0.01, edge.width=1)
add.scale.bar(0,0.05)

#assign colour legend to discrete shell traits
teleoconch_legend <- character(length(teleoconch))
teleoconch_legend[teleoconch=="S1"]<-"red" 
teleoconch_legend[teleoconch=="S2"]<-"blue" 
teleoconch_legend[teleoconch=="S3"]<-"yellow"
teleoconch_legend
#plot shell traits
points(rep(0.38, 10), 1:10,col="black", bg= teleoconch_legend, pch=22, cex=4)
points(rep(0.45, 10), 1:10, col="black",bg="grey", pch = 21, cex = sqrt(sorted_according_tree_order$max_SH))
points(rep(0.53, 10), 1:10, col="black",bg="grey", pch = 21, cex = sqrt(sorted_according_tree_order$max_SW))
points(rep(0.61, 10), 1:10, col="black",bg="grey", pch = 21, cex = sqrt(sorted_according_tree_order$max_AH))
points(rep(0.69, 10), 1:10, col="black",bg="grey", pch = 21, cex = sqrt(sorted_according_tree_order$max_AW))
#include legend for teleconch
legend(0.75,10,title="Shell surface sculpture types",title.adj=0.53,c("S1","S2","S3"), fill=c("red", "blue", "yellow"),bty="n")
# add label
text(0.41,11.3,labels="Sculpture types",srt=45, cex=0.9)
text(0.51,11.7,labels="Maximum Shell Height",srt=45, cex=0.9)
text(0.57,11.6,labels="Maximun Shell Width",srt=45, cex=0.9)
text(0.67,11.8,labels="Maximum Aperture Height",srt=46, cex=0.9)
text(0.74,11.8,labels="Maximum Aperture Width",srt=46, cex=0.9)
# add NA as missing value for T.thelecoryphe that without continuous shell traits data
text(0.45,10, "NA")
text(0.53,10, "NA")
text(0.61,10, "NA")
text(0.69,10, "NA")
## dim = 8 X 8

### phylogenetic signal using Pagel's lambda ----
#convert phylogram to chronogram

treewithoutoutgroup<- drop.tip(treewithoutoutgroup,9)

treewithoutoutgroup<- chronopl(treewithoutoutgroup, lambda=0.1)
treewithoutoutgroup<-multi2di(treewithoutoutgroup)
plot(treewithoutoutgroup)
lambda0 <- rescale(treewithoutoutgroup,model="lambda", lambda= 0)
plot(lambda0)

plot(treewithoutoutgroup)
is.ultrametric(treewithoutoutgroup)
is.binary.tree(treewithoutoutgroup)

#sculpture
teleoconch
teleoconch<-c(1,2,3,3,3,3,3,3,1)
names(teleoconch)<-treewithoutoutgroup$tip.label
teleoconch
teleoconchlambda <- fitDiscrete(treewithoutoutgroup,teleoconch, transform="lambda")
teleoconchlambda0 <- fitDiscrete(lambda0, teleoconch, transform="lambda")
teleonch_lambda_chisq <- 1-pchisq((-2*(teleoconchlambda0$opt$lnL))+(2*(teleoconchlambda$opt$lnL)),1)
teleonch_lambda_chisq
teleoconchlambda
teleoconchlambda0

#Shell Height
Hlambda <- fitContinuous(treewithoutoutgroup, maximunshellheight[1:9], model="lambda")
Hlambda0 <- fitContinuous(lambda0, maximunshellheight[1:9], model="lambda")
H_lambda_chisq <- 1-pchisq((-2*(Hlambda0$opt$lnL))+(2*(Hlambda$opt$lnL)),1)
H_lambda_chisq
Hlambda
Hlambda0

#Shell width
Dlambda <- fitContinuous(treewithoutoutgroup, maximunshellwidth[1:9], model="lambda")
Dlambda0 <- fitContinuous(lambda0, maximunshellwidth[1:9], model="lambda")
D_lambda_chisq <- 1-pchisq((-2*(Dlambda0$opt$lnL))+(2*(Dlambda$opt$lnL)),1)
D_lambda_chisq
Dlambda
Dlambda0

#Aperture Height
AHlambda <- fitContinuous(treewithoutoutgroup, maximunapertureheight[1:9], model="lambda")
AHlambda0 <- fitContinuous(lambda0, maximunapertureheight[1:9], model="lambda")
AH_lambda_chisq <- 1-pchisq((-2*(AHlambda0$opt$lnL))+(2*(AHlambda$opt$lnL)),1)
AH_lambda_chisq
AHlambda
AHlambda0

#Aperture width
AWlambda <- fitContinuous(treewithoutoutgroup, maximunaperturewidth[1:9], model="lambda")
AWlambda0 <- fitContinuous(lambda0, maximunaperturewidth[1:9], model="lambda")
AW_lambda_chisq <- 1-pchisq((-2*(AWlambda0$opt$lnL))+(2*(AWlambda$opt$lnL)),1)
AW_lambda_chisq
AWlambda
AWlambda0


#phylogenetic signal test using Blomberg's K ----
phylosig(treewithoutoutgroup, teleoconch, method="K", test=T)
phylosig(treewithoutoutgroup, maximunshellheight[1:9], method="K", test=T)
phylosig(treewithoutoutgroup, maximunshellwidth[1:9], method="K", test=T)
phylosig(treewithoutoutgroup, maximunapertureheight[1:9], method="K", test=T)
phylosig(treewithoutoutgroup, maximunaperturewidth[1:9], method="K", test=T)
