# Supplementary material for: A molecular phylogeny of Geotrochus and Trochomorpha species (Gastropoda: Trochomorphidae) in Sabah, Malaysia reveals convergent evolution of shell morphology driven by environmental influences
Source: PeerJ. 2021 Feb 2;9:e10526. doi: 10.7717/peerj.10526 (PMC7863784; doi:10.7717/peerj.10526)
Supplement: File S5 — For the qualitative shell trait –shell surface sculpture types, all the ten taxa with nine species in the phylogenetic tree used for the phylogenetic analysis. However, for the quantitative shell traits, namely, maximum shell height, maximum shell width, maximum aperture height, and maximum aperture width, the tips of the phylogenetic tree represented by the juvenile specimen (i.e. T. thelecoryphe) were excluded. [file peerj-09-10526-s005.csv]

Species	max_SH	max_SW	max_AH	max_AW	teleoconch
6413T.haptoderma	12.4	19.3	7	10.6	S1
6407T.rhysa	9.9	18	5.9	9.8	S1
13323G.meristotrochus	8.9	14.4	4.2	7.7	S3
13068G.paraguensis	9.7	22.8	4.9	11.5	S3
13061G.paraguensis	10.2	25.2	5.9	13.7	S3
12670G.kinabaluensis	10	22.4	6.2	11.7	S3
6406G.kitteli	6.2	12.6	3.6	6.3	S2
6343G.oedobasis	8.4	18.9	4.7	9.5	S3
6344G.whiteheadi	7	13.3	4.1	6.6	S3
6335T.thelecoryphe	NA	NA	NA	NA	S1
