# Supplementary material for: A molecular phylogeny of Geotrochus and Trochomorpha species (Gastropoda: Trochomorphidae) in Sabah, Malaysia reveals convergent evolution of shell morphology driven by environmental influences
Source: PeerJ. 2021 Feb 2;9:e10526. doi: 10.7717/peerj.10526 (PMC7863784; doi:10.7717/peerj.10526)
Supplement: File S6 — This tree was used for phylogenetic signal analyses together with File S4 and File S5. [file peerj-09-10526-s006.tre]

[&u](((((((('6407 T.rhysa':1.426131E-4,'6411 T.rhysa':1.499149E-4)78.0:2.784541E-4,'6347 T.rhysa':3.529474E-4,'6350 T.rhysa':5.104077E-4,'6353 T.rhysa':7.14649E-4,'6354 T.rhysa':1.773947E-4)97.0:0.005538725,'6406 G.kitteli':0.009037315)96.0:0.005765967,((('6342 G.oedobasis':0.02465834,'6404 G.oedobasis':0.008230651):0.0035044,'6343 G.oedobasis':0.02381144)95.0:0.006605368,'6344 G.whiteheadi':0.01098371):0.003773227)79.0:0.007476106,((('13061 G.paraguensis':9.26899E-4,'13176 G.paraguensis':9.678381E-4,'13223 G.paraguensis':3.368515E-4,'13224 G.paraguensis':4.231253E-4)86.0:3.553833E-4,('13177 G.paraguensis':1.514107E-4,'13225 G.paraguensis':1.518034E-4)75.0:2.438768E-4)100.0:0.0137914,(('12670 G.kinabaluensis':1.759893E-4,'13017 G.kinabaluensis':4.12827E-4):0.006514794,('13068 G.paraguensis':1.51682E-4,'13084 G.paraguensis':4.280187E-4):0.008280986)98.0:0.005521603)100.0:0.01220858)97.0:0.008767469,((('13323 G.meristotrochus':1.438632E-4,'13325 G.meristotrochus':1.5684E-4):4.310783E-4,'13376 G.meristotrochus':2.609591E-4)94.0:6.465202E-4,'13016 G.meristotrochus':4.548892E-4,'13373 G.meristotrochus':0.001484172)100.0:0.01999628)82.0:0.005554462,(((('6312 T.haptoderma':4.582928E-4,'6335 T.thelecoryphe':4.837369E-4,'6408 T.haptoderma':0.001314731):8.56584E-4,'6349 T.haptoderma':1.495672E-4,'6409 T.haptoderma':3.902225E-4,'6412 T.haptoderma':5.559409E-4,'6417 T.haptoderma':0.00425043):7.622161E-4,'6356 T.haptoderma':0.001382716)62.0:0.001677209,'6413 T.haptoderma':6.903053E-4)85.0:0.01642516):0.04962844,Everettia.sp:0.04962844):0.0;
