# Supplementary material for: A molecular phylogeny of Geotrochus and Trochomorpha species (Gastropoda: Trochomorphidae) in Sabah, Malaysia reveals convergent evolution of shell morphology driven by environmental influences
Source: PeerJ. 2021 Feb 2;9:e10526. doi: 10.7717/peerj.10526 (PMC7863784; doi:10.7717/peerj.10526)
Supplement: File S8 — The dataset was used for the association between shell morphology and environmental variables analysis with the R script of File S4. [file peerj-09-10526-s008.csv]

Genus	Species	Species	BORNEENSIS collection registration number	Elevation (meter)	Tempearture (degree celcius)	Precipitation (mm)	Shell Height	Shell Width	Aperture Height	Aperture Width	Teleoconch sculpture pattern
Trochomorpha	haptoderma	Trochomorpha haptoderma	1205	3139	7.6	2504	NA	NA	NA	NA	S1
Trochomorpha	haptoderma	Trochomorpha haptoderma	2690	2865	10.9	2474	NA	NA	NA	NA	S1
Trochomorpha	haptoderma	Trochomorpha haptoderma	2880	2660	10.9	2474	NA	NA	NA	NA	S1
Trochomorpha	haptoderma	Trochomorpha haptoderma	3988	3048	9.1	2502	NA	NA	NA	NA	S1
Trochomorpha	haptoderma	Trochomorpha haptoderma	3989	3112	14.7	2488	NA	NA	NA	NA	S1
Trochomorpha	haptoderma	Trochomorpha haptoderma	3990	2812	14.7	2488	NA	NA	NA	NA	S1
Trochomorpha	haptoderma	Trochomorpha haptoderma	3991	3064	14.7	2488	7.1	12.5	3.9	6.6	S1
Trochomorpha	haptoderma	Trochomorpha haptoderma	3992	3088	12.2	2465	7.5	12.6	4.2	6.5	S1
Trochomorpha	haptoderma	Trochomorpha haptoderma	3992.1	3088	12.2	2465	6.9	11.8	3.9	6	S1
Trochomorpha	haptoderma	Trochomorpha haptoderma	3993	2320	14.5	2475	NA	NA	NA	NA	S1
Trochomorpha	haptoderma	Trochomorpha haptoderma	3994	3088	12.2	2465	NA	NA	NA	NA	S1
Trochomorpha	haptoderma	Trochomorpha haptoderma	3995	3221	12.2	2465	6.6	11.5	3.9	6.4	S1
Trochomorpha	haptoderma	Trochomorpha haptoderma	3996	2528	15.1	2482	NA	NA	NA	NA	S1
Trochomorpha	haptoderma	Trochomorpha haptoderma	3997	3034	12.2	2465	NA	NA	NA	NA	S1
Trochomorpha	haptoderma	Trochomorpha haptoderma	4108	2360	16.1	2442	NA	NA	NA	NA	S1
Trochomorpha	haptoderma	Trochomorpha haptoderma	4405	2944	14.5	2475	NA	NA	NA	NA	S1
Trochomorpha	haptoderma	Trochomorpha haptoderma	4484	2911	15.9	2479	NA	NA	NA	NA	S1
Trochomorpha	haptoderma	Trochomorpha haptoderma	4487	2526	15.9	2479	12.4	19.3	7	10.6	S1
Trochomorpha	haptoderma	Trochomorpha haptoderma	4491	2484	15.9	2479	NA	NA	NA	NA	S1
Trochomorpha	haptoderma	Trochomorpha haptoderma	4497	3221	12.2	2465	NA	NA	NA	NA	S1
Trochomorpha	haptoderma	Trochomorpha haptoderma	4525	2404	15.1	2482	NA	NA	NA	NA	S1
Trochomorpha	haptoderma	Trochomorpha haptoderma	4529	2528	15.1	2482	NA	NA	NA	NA	S1
Trochomorpha	haptoderma	Trochomorpha haptoderma	4558	2944	12.2	2465	NA	NA	NA	NA	S1
Trochomorpha	haptoderma	Trochomorpha haptoderma	4586	2672	14.5	2475	NA	NA	NA	NA	S1
Trochomorpha	haptoderma	Trochomorpha haptoderma	4594	2700	15.9	2479	NA	NA	NA	NA	S1
Trochomorpha	haptoderma	Trochomorpha haptoderma	6312	2775	14.1	2458	9.8	17.2	6.4	8.9	S1
Trochomorpha	haptoderma	Trochomorpha haptoderma	6313	2775	7.6	2504	NA	NA	NA	NA	S1
Trochomorpha	haptoderma	Trochomorpha haptoderma	6348	2896	12.2	2465	NA	NA	NA	NA	S1
Trochomorpha	haptoderma	Trochomorpha haptoderma	6352	3088	12.2	2465	NA	NA	NA	NA	S1
Trochomorpha	haptoderma	Trochomorpha haptoderma	6354	2944	12.2	2465	NA	NA	NA	NA	S1
Trochomorpha	haptoderma	Trochomorpha haptoderma	6356	2800	16.5	2471	NA	NA	NA	NA	S1
Trochomorpha	haptoderma	Trochomorpha haptoderma	6357	2924	14.7	2488	NA	NA	NA	NA	S1
Trochomorpha	haptoderma	Trochomorpha haptoderma	6407	3221	12.2	2465	NA	NA	NA	NA	S1
Trochomorpha	haptoderma	Trochomorpha haptoderma	6408	2484	15.9	2479	NA	NA	NA	NA	S1
Trochomorpha	haptoderma	Trochomorpha haptoderma	6409	2526	15.9	2479	NA	NA	NA	NA	S1
Trochomorpha	haptoderma	Trochomorpha haptoderma	6411	3119	12.2	2465	NA	NA	NA	NA	S1
Trochomorpha	haptoderma	Trochomorpha haptoderma	6412	2560	15.9	2479	NA	NA	NA	NA	S1
Trochomorpha	haptoderma	Trochomorpha haptoderma	6413	2404	15.1	2482	10.5	18.5	6.2	9.9	S1
Trochomorpha	haptoderma	Trochomorpha haptoderma	6414	3270	11.2	2474	NA	NA	NA	NA	S1
Trochomorpha	haptoderma	Trochomorpha haptoderma	6415	2992	14.7	2488	NA	NA	NA	NA	S1
Trochomorpha	haptoderma	Trochomorpha haptoderma	6417	2896	12.2	2465	NA	NA	NA	NA	S1
Trochomorpha	haptoderma	Trochomorpha haptoderma	6418	3088	12.2	2465	NA	NA	NA	NA	S1
Trochomorpha	haptoderma	Trochomorpha haptoderma	6419	2528	15.1	2482	NA	NA	NA	NA	S1
Geotrochus	kinabaluensis	Geotrochus kinabaluensis	2435	50	27.1	2235	6.9	18.4	4.2	9.6	S4
Geotrochus	kinabaluensis	Geotrochus kinabaluensis	4027	1680	23.6	2332	8.1	20.4	3.8	9.8	S3
Geotrochus	kinabaluensis	Geotrochus kinabaluensis	4595	960	23.6	2332	10	22.3	5.8	11.5	S3
Geotrochus	kinabaluensis	Geotrochus kinabaluensis	13020	1050	22.0	2223	9.4	22.4	6.2	11.7	S3
Geotrochus	kitteli	Geotrochus kitteli	4106	2376	14.7	2488	NA	NA	NA	NA	S2
Geotrochus	kitteli	Geotrochus kitteli	4107	2288	16.1	2442	6.2	12.3	3.2	5.9	S2
Geotrochus	kitteli	Geotrochus kitteli	4109	1776	20.9	2453	5.5	12.6	3.6	6.3	S2
Geotrochus	kitteli	Geotrochus kitteli	6406	2300	17.6	2486	NA	NA	NA	NA	S2
Geotrochus	labuanensis	Geotrochus labuanensis	901	410	26.4	2553	8	19.7	4.6	9.8	S3
Geotrochus	labuanensis	Geotrochus labuanensis	902	40	26.9	1949	7.5	18	3.6	9.6	S3
Geotrochus	labuanensis	Geotrochus labuanensis	902.3	40	26.9	1949	8.2	19.1	4.3	9.9	S3
Geotrochus	labuanensis	Geotrochus labuanensis	903	160	26.6	2185	7.7	19.6	4.3	10	S4
Geotrochus	labuanensis	Geotrochus labuanensis	904	211	26.9	1949	7.3	18.6	3.9	9.7	S3
Geotrochus	labuanensis	Geotrochus labuanensis	1848	43	27.1	2235	8.3	20.3	5.1	10.4	S3
Geotrochus	labuanensis	Geotrochus labuanensis	1848.2	43	27.1	2235	8.3	20.6	4.2	10.8	S3
Geotrochus	labuanensis	Geotrochus labuanensis	1848.3	43	27.1	2235	8.1	19	4.3	9.9	S4
Geotrochus	labuanensis	Geotrochus labuanensis	1955	14	27.1	2318	8.4	21.1	4	11.1	S3
Geotrochus	labuanensis	Geotrochus labuanensis	2283	50	27.1	2216	8.3	21	3.6	10.7	S3
Geotrochus	labuanensis	Geotrochus labuanensis	2434	20	27.0	2210	8.4	20.4	3.5	10.6	S3
Geotrochus	labuanensis	Geotrochus labuanensis	2436	100	27.1	2285	8.5	21.4	4.1	11.2	S3
Geotrochus	labuanensis	Geotrochus labuanensis	2931	60	26.9	1949	8.3	20.4	4.3	10.8	S3
Geotrochus	labuanensis	Geotrochus labuanensis	2931.3	60	26.9	1949	7.8	19.7	3.9	10	S3
Geotrochus	labuanensis	Geotrochus labuanensis	2932	180	26.6	2185	7.9	19.2	3.8	9.8	S3
Geotrochus	labuanensis	Geotrochus labuanensis	3014	180	26.6	2185	8	20	4.2	10.3	S3
Geotrochus	meristotrochus	Geotrochus meristotrochus	887	300	26.1	2502	7.6	11.6	3.4	5.8	S4
Geotrochus	meristotrochus	Geotrochus meristotrochus	889	200	26.8	2438	7.7	13.1	3.6	6.7	S3
Geotrochus	meristotrochus	Geotrochus meristotrochus	890	410	26.4	2553	7.6	12	4	6.3	S4
Geotrochus	meristotrochus	Geotrochus meristotrochus	893	1600	23.0	2327	7.8	12.9	3.9	6.5	S3
Geotrochus	meristotrochus	Geotrochus meristotrochus	896	1200	21.5	2271	7.7	12.5	3.9	6.4	S4
Geotrochus	meristotrochus	Geotrochus meristotrochus	2054	9	27.1	2217	8.4	14.4	4.2	7.5	S3
Geotrochus	meristotrochus	Geotrochus meristotrochus	2423	1000	21.5	2271	7.6	13.1	3.9	6.8	S4
Geotrochus	meristotrochus	Geotrochus meristotrochus	2424	1000	21.5	2271	8.4	13.4	3.9	7.3	S3
Geotrochus	meristotrochus	Geotrochus meristotrochus	2935	200	26.8	2438	7.9	13	3.8	6.6	S3
Geotrochus	meristotrochus	Geotrochus meristotrochus	3209	640	26.7	2806	8	12.7	3.8	6.5	S3
Geotrochus	meristotrochus	Geotrochus meristotrochus	3481	300	26.3	2314	8.2	12.5	3.9	6.3	S3
Geotrochus	meristotrochus	Geotrochus meristotrochus	3481.2	300	26.3	2314	7.1	12.2	3.7	6.3	S4
Geotrochus	meristotrochus	Geotrochus meristotrochus	3481.3	300	26.3	2314	7.2	12.3	3.7	6.2	S3
Geotrochus	meristotrochus	Geotrochus meristotrochus	4272	700	23.9	2219	8.4	13.6	3.5	7.1	S3
Geotrochus	meristotrochus	Geotrochus meristotrochus	4280	300	26.2	2580	7.8	12.9	3.9	6.8	S3
Geotrochus	meristotrochus	Geotrochus meristotrochus	4317	500	25.6	2491	7.5	12.2	3.6	6.1	S3
Geotrochus	meristotrochus	Geotrochus meristotrochus	4343	1100	22.3	2475	8.8	13.8	4.1	7.1	S4
Geotrochus	meristotrochus	Geotrochus meristotrochus	4474	1680	23.6	2332	7.8	11.6	3.6	6.2	S3
Geotrochus	meristotrochus	Geotrochus meristotrochus	4476	880	22.9	2383	7.6	11.8	3.6	6	S3
Geotrochus	meristotrochus	Geotrochus meristotrochus	4477	1680	23.6	2332	7.6	11.4	3.5	5.9	S3
Geotrochus	meristotrochus	Geotrochus meristotrochus	6079	80	27.1	1938	7.2	12.2	3.4	6.4	S3
Geotrochus	meristotrochus	Geotrochus meristotrochus	6093	90	27.1	1938	7.3	12.4	3.4	6.7	S3
Geotrochus	meristotrochus	Geotrochus meristotrochus	13034	200	26.9	2301	7.6	13	3.8	6.9	S3
Geotrochus	meristotrochus	Geotrochus meristotrochus	13323	450	25.2	2402	8	14	4.2	7.4	S3
Geotrochus	meristotrochus	Geotrochus meristotrochus	13333	350	25.9	2431	8.1	13.7	3.9	7	S3
Geotrochus	meristotrochus	Geotrochus meristotrochus	13373	260	26.5	2435	8.9	13.8	4.2	7.2	S3
Geotrochus	meristotrochus	Geotrochus meristotrochus	13833	788	24.5	2148	8.3	14.4	4.2	7.7	S3
Geotrochus	oedobasis	Geotrochus oedobasis	908	1560	19.9	2458	6.6	15.9	4.5	8.3	S3
Geotrochus	oedobasis	Geotrochus oedobasis	909	1350	20.8	2386	8.4	18.9	4.7	9.5	S3
Geotrochus	oedobasis	Geotrochus oedobasis	911	1400	18.0	2425	6.8	16.7	4.2	9	S3
Geotrochus	oedobasis	Geotrochus oedobasis	2419	1600	17.5	2417	4.6	11.6	3.4	6.3	S3
Geotrochus	oedobasis	Geotrochus oedobasis	4394	2288	16.5	2487	6.7	14.6	4.5	7.2	S2
Geotrochus	oedobasis	Geotrochus oedobasis	4407	2040	16.5	2487	4.9	11.3	2.6	5.6	S3
Geotrochus	paraguensis	Geotrochus paraguensis	3700	70	27.4	2183	8.1	19.1	3.8	9.5	S4
Geotrochus	paraguensis	Geotrochus paraguensis	13061	100	27.0	2223	9.7	24.3	5.3	13	S3
Geotrochus	paraguensis	Geotrochus paraguensis	13068	108	27.5	2185	9.7	22.8	4.7	11.4	S3
Geotrochus	paraguensis	Geotrochus paraguensis	13084	108	27.5	2185	8.7	22.1	4.9	11.5	S3
Geotrochus	paraguensis	Geotrochus paraguensis	13176	100	27.5	2265	9.2	23.2	4.8	12.1	S3
Geotrochus	paraguensis	Geotrochus paraguensis	13177	100	27.5	2265	10.2	25.2	5.9	13.7	S3
Geotrochus	paraguensis	Geotrochus paraguensis	13209	100	27.5	2265	8.6	20.9	4.9	10.6	S3
Geotrochus	paraguensis	Geotrochus paraguensis	13223	100	27.5	2265	9	24.1	5.6	12.8	S3
Geotrochus	paraguensis	Geotrochus paraguensis	13224	100	27.5	2265	9.2	24.3	5.6	13.1	S3
Geotrochus	paraguensis	Geotrochus paraguensis	13225	100	27.5	2265	9.2	23.5	5	12	S3
Trochomorpha	rhysa	Trochomorpha rhysa	2783	3139	7.6	2504	NA	NA	NA	NA	S1
Trochomorpha	rhysa	Trochomorpha rhysa	3977	2404	15.1	2482	NA	NA	NA	NA	S1
Trochomorpha	rhysa	Trochomorpha rhysa	3978	2628	15.9	2479	NA	NA	NA	NA	S1
Trochomorpha	rhysa	Trochomorpha rhysa	3979	2526	15.9	2479	NA	NA	NA	NA	S1
Trochomorpha	rhysa	Trochomorpha rhysa	3980	2944	12.2	2465	NA	NA	NA	NA	S1
Trochomorpha	rhysa	Trochomorpha rhysa	3981	2528	15.1	2482	NA	NA	NA	NA	S1
Trochomorpha	rhysa	Trochomorpha rhysa	3983	2680	15.9	2479	NA	NA	NA	NA	S1
Trochomorpha	rhysa	Trochomorpha rhysa	3984	2480	14.5	2475	9.7	18	5.6	9.7	S1
Trochomorpha	rhysa	Trochomorpha rhysa	3986	2640	14.5	2475	9.7	16.5	5.4	9.2	S1
Trochomorpha	rhysa	Trochomorpha rhysa	4401	2640	14.5	2475	NA	NA	NA	NA	S1
Trochomorpha	rhysa	Trochomorpha rhysa	4403	2688	16.5	2471	NA	NA	NA	NA	S1
Trochomorpha	rhysa	Trochomorpha rhysa	4540	2992	14.7	2488	9.9	16.5	5.6	9.8	S1
Trochomorpha	rhysa	Trochomorpha rhysa	4541	3112	14.7	2488	NA	NA	NA	NA	S1
Trochomorpha	rhysa	Trochomorpha rhysa	4551	3088	12.2	2465	NA	NA	NA	NA	S1
Trochomorpha	rhysa	Trochomorpha rhysa	4552	3088	12.2	2465	NA	NA	NA	NA	S1
Trochomorpha	rhysa	Trochomorpha rhysa	4556	2896	12.2	2465	NA	NA	NA	NA	S1
Trochomorpha	rhysa	Trochomorpha rhysa	4560	2800	16.5	2471	NA	NA	NA	NA	S1
Trochomorpha	rhysa	Trochomorpha rhysa	4561	2800	16.5	2471	NA	NA	NA	NA	S1
Trochomorpha	rhysa	Trochomorpha rhysa	4580	2480	14.5	2475	NA	NA	NA	NA	S1
Trochomorpha	rhysa	Trochomorpha rhysa	4581	2640	14.5	2475	9.9	17	5.5	9.3	S1
Trochomorpha	rhysa	Trochomorpha rhysa	6347	3024	12.2	2465	NA	NA	NA	NA	S1
Trochomorpha	rhysa	Trochomorpha rhysa	6350	3088	12.2	2465	NA	NA	NA	NA	S1
Trochomorpha	rhysa	Trochomorpha rhysa	6353	2944	12.2	2465	NA	NA	NA	NA	S1
Trochomorpha	rhysa	Trochomorpha rhysa	6405	3112	14.7	2488	NA	NA	NA	NA	S1
Trochomorpha	rhysa	Trochomorpha rhysa	6410	2911	15.9	2479	NA	NA	NA	NA	S1
Trochomorpha	rhysa	Trochomorpha rhysa	8724	2600	12.8	2481	9.9	16.7	5.9	8.9	S1
Geotrochus	subscalaris	Geotrochus subscalaris	888	200	26.6	2185	7.9	14.3	4	7.3	S3
Geotrochus	subscalaris	Geotrochus subscalaris	894	80	26.8	2420	7.5	14.7	4.5	7.8	S3
Geotrochus	subscalaris	Geotrochus subscalaris	898	60	26.9	1949	7.9	15.4	4.2	7.9	S3
Geotrochus	subscalaris	Geotrochus subscalaris	1956	14	27.1	2318	9	15.3	4.2	7.4	S4
Geotrochus	subscalaris	Geotrochus subscalaris	1956.3	14	27.1	2318	8.8	15	4.2	8.1	S4
Geotrochus	subscalaris	Geotrochus subscalaris	2427	60	27.1	2216	8.1	15.7	4.3	7.9	S4
Geotrochus	subscalaris	Geotrochus subscalaris	2428	50	27.1	2216	8.5	15.3	4	8.1	S4
Geotrochus	subscalaris	Geotrochus subscalaris	2430	100	27.1	2475	7.8	16.9	4.1	9	S4
Geotrochus	subscalaris	Geotrochus subscalaris	2973	60	27.1	2216	7.7	15.3	3.9	7.8	S3
Geotrochus	subscalaris	Geotrochus subscalaris	3668	80	26.8	2420	7.4	14.6	4.5	7.5	S3
Trochomorpha	thelecoryphe	Trochomorpha thelecoryphe	3982	2992	14.7	2488	NA	NA	NA	NA	S1
Trochomorpha	thelecoryphe	Trochomorpha thelecoryphe	4234	2212	16.5	2487	NA	NA	NA	NA	S1
Trochomorpha	thelecoryphe	Trochomorpha thelecoryphe	4395	1992	17.6	2486	NA	NA	NA	NA	S1
Trochomorpha	thelecoryphe	Trochomorpha thelecoryphe	4397	2120	15.1	2482	NA	NA	NA	NA	S1
Trochomorpha	thelecoryphe	Trochomorpha thelecoryphe	4398	2280	14.7	2488	NA	NA	NA	NA	S1
Trochomorpha	thelecoryphe	Trochomorpha thelecoryphe	4402	2156	15.1	2482	NA	NA	NA	NA	S1
Trochomorpha	thelecoryphe	Trochomorpha thelecoryphe	6349	2896	12.2	2465	NA	NA	NA	NA	S1
Trochomorpha	thelecoryphe	Trochomorpha thelecoryphe	6420	2688	16.5	2471	NA	NA	NA	NA	S1
Geotrochus	whiteheadi	Geotrochus whiteheadi	4110	2080	17.8	2476	7	13.3	4.1	6.6	S3
